# Supplementary material for: Oncogenes overexpressed in metastatic oral cancers from patients with pain: potential pain mediators released in exosomes
Source: Sci Rep. 2020 Sep 7;10:14724. doi: 10.1038/s41598-020-71298-y (PMC7477576; doi:10.1038/s41598-020-71298-y)
Supplement: Supplementary file 1 — Supplementary Table S1 & S2 [file 41598_2020_71298_MOESM1_ESM.xlsx]

## Sheet: Table S1
Supplementary table S1. Cancer patients
	Number	Percent
Age
<65	33	45.8333
>65	39	54.1667
Sex
Women	35	48.6111
Men	37	51.3889
Site
Buccal mucosa	4	5.55556
FOM	5	6.94444
Gingiva	22	30.5556
Retromolar trigone	1	1.38889
Tongue	40	55.5556
pT stage
T1	31	43.0556
T2	23	31.9444
T3	4	5.55556
T4	14	19.4444
Pathology nodal status
N0	35	48.6111
N+	31	43.0556
Unknown	6	8.33333
cT stage
T1	32	44
T2	25	35
T3	4	6
T4	11	15
Clinical nodal status
N0	43	60
N+	21	29
Indeterminate	5	7
Unknown	3	4
Tumor size (greatest dimension, cm)
<2.25	36	50
>2.25	36	50
Depth of invasion/tumor thickness (mm)
<4.5	15	31
>4.5	34	37
Unknown	23	32
PNI
Present	25	35
Absent	44	61
Unknown	3	4
LVI
Present	16	22.2222
Absent	47	65.2778
Indeterminate	6	8.33333
Unknown	3	4.16667
Alcohol use
Current	40	55.5556
Never	13	18.0556
Previous	17	23.6111
Unknown	2	2.77778
Tobacco use
Current	16	22.2222
Never	24	33.3333
Previous	31	43.0556
Unknown	1	1.38889
Pain score
<6	20	28
≥6	52	72

## Sheet: Table S2
Supplementary table S2. Dysplasia patients
	Number	Percent
Age
<65	18	64.2857
≥65	10	35.7143
Sex
Women	16	57.1429
Men	12	42.8571
Site
Alveolar ridge	1	3.57143
Buccal mucosa	3	10.7143
Floor of mouth	4	14.2857
Gingiva	2	7.14286
Labial mucosa	1	3.57143
Retromolar trigone	0	0
Tongue	14	50
Palate	3	10.7143
Grade
Mild	11	39.2857
Mild-moderate	4	14.2857
Modeate	5	17.8571
Moderate-severe	2	7.14286
Severe	3	10.7143
Unknown	2	7.14286
High grade	1	3.57143
Pain score
<6	17	60.7143
≥6	11	39.2857
