# Supplementary material for: Oncogenes overexpressed in metastatic oral cancers from patients with pain: potential pain mediators released in exosomes
Source: Sci Rep. 2020 Sep 7;10:14724. doi: 10.1038/s41598-020-71298-y (PMC7477576; doi:10.1038/s41598-020-71298-y)
Supplement: Supplementary file 2 — Supplementary Table S3 [file 41598_2020_71298_MOESM2_ESM.xlsx]

## Sheet: Sheet1
Supplementary Table S3. Differentially expressed genes in N+ cancers with pain compared to N0 cancers and normal tissue
	N+ vs. N0				N+ vs normal
Gene	baseMean	log2FC	padj		baseMean	log2FC	padj
FAP	98.6	2.54	3.8115e-05		98.6	5.02	0
TGFBI	4691.8	2.5	7.63802e-05		4691.8	4.94	0
LOXL2	201.3	1.57	0.00594935		201.3	4.01	0
INHBA	590.7	1.86	0.00716934		590.7	6.67	0
COL4A2	1528.3	1.6	0.00758234		1528.3	4.15	0
COL4A1	1688.4	1.52	0.00799557		1688.4	4.4	0
PITX2	213	-1.86	0.0212426		213	-4.77	1.55e-13
ITGA1	172.9	1.35	0.000814335		172.9	2.77	2.08e-13
MAML3	155.2	-1.42	0.00652955		155.2	-3.14	1.049e-12
FN1	14011.7	3.64	2.80418e-06		14011.7	5.33	1.473e-12
IL20RA	69.6	-3.16	9.6083e-11		69.6	-3.59	2.013e-12
CGN	90.2	-1.36	0.00226912		90.2	-2.7	4.549e-12
P3H1	160.2	0.85	0.0394265		160.2	2.37	5.157e-12
SPECC1	311.8	0.82	0.0348487		311.8	2.18	6.444e-12
TMEM246	146.6	-3.57	1.67013e-08		146.6	-4.37	1.6304e-11
DCBLD1	265.7	1.27	0.0126406		265.7	2.92	2.5863e-11
PARD3	725.4	-0.72	0.0389343		725.4	-1.85	4.1615e-11
IGFBP7	649	1.28	0.00941683		649	2.71	1.43592e-10
SLC9A3R1	1140.6	-1.16	0.00093781		1140.6	-2.05	1.75252e-10
PDPN	539.1	1.5	0.0353702		539.1	3.65	1.95498e-10
IL24	97.3	2.69	0.00978149		97.3	5.47	2.78553e-10
MMP1	3413.7	2.35	0.038796		3413.7	5.45	3.61476e-10
THBS1	4222.8	2.39	4.17638e-05		4222.8	3.54	4.27896e-10
TMEM2	523.4	1.4	0.00168481		523.4	2.53	5.41344e-10
MAGI1	255.6	-1.15	0.0332556		255.6	-2.68	7.62344e-10
ENPEP	31.2	1.94	7.63802e-05		31.2	3.14	1.27143e-09
OLFML2B	94.9	1.12	0.0484883		94.9	2.82	1.60707e-09
FAM117B	262.4	-1.59	2.96567e-06		262.4	-2.07	2.03461e-09
PITPNM3	457.6	-0.95	0.033821		457.6	-2.19	2.16884e-09
FST	507.5	1.69	0.0461796		507.5	3.97	2.87986e-09
APLN	43.6	2.45	0.000613258		43.6	4.06	4.72878e-09
SPARC	2338.9	1.71	0.000817579		2338.9	2.75	7.23762e-09
MMP10	621.2	2.67	0.0116383		621.2	4.99	1.04419e-08
FSTL3	275.4	2	0.0107752		275.4	3.83	1.22814e-08
P2RY1	533.4	-2.73	2.74286e-07		533.4	-3.12	1.34556e-08
DKK1	73.2	1.9	0.0349765		73.2	4.14	3.19238e-08
CYP4F12	68.5	-2.88	0.00373905		68.5	-4.58	6.39388e-08
ARL4A	130	-2.28	2.51974e-05		130	-2.83	1.09299e-07
COTL1	509.8	1.5	0.0126406		509.8	2.74	1.47019e-07
SLC16A9	92.6	-2.79	0.000103493		92.6	-3.62	1.62092e-07
LGALS1	572	1.47	0.0231766		572	2.86	1.70746e-07
TMPRSS11A	371.6	-2.33	0.037799		371.6	-4.58	1.75671e-07
APBB2	337	1.05	0.0101285		337	1.88	2.13068e-07
DNAH5	69.8	2.72	0.00700021		69.8	4.4	4.01716e-07
IL7R	402.9	1.91	0.0208328		402.9	3.52	4.07314e-07
BMP7	331	-3.33	1.67013e-08		331	-3.16	4.97993e-07
F2R	193.1	1.31	0.0135444		193.1	2.33	5.05409e-07
AC009123.1	23.3	-1.87	0.028719		23.3	-3.41	7.11192e-07
AC037198.2	11.7	1.66	0.026872		11.7	3.55	7.13277e-07
TRIO	1996.5	1.48	0.0198677		1996.5	2.65	9.48086e-07
AL035661.1	23.9	-2.59	0.00147164		23.9	-3.56	1.17884e-06
COL5A3	433.5	1.52	0.000134548		433.5	1.92	1.27676e-06
PLA2G4A	125.7	-2.83	4.7769e-08		125.7	-2.67	1.37824e-06
RBBP8NL	22.5	-1.87	0.0359374		22.5	-3.41	1.60257e-06
ADH7	565.2	-2.99	0.00509927		565.2	-4.34	1.6825e-06
PRSS23	636	1.84	0.0200751		636	3.19	1.82358e-06
COL6A1	1485.2	1.38	0.0130002		1485.2	2.3	2.17553e-06
CLDN7	392.6	-1.75	0.0217773		392.6	-3.04	2.18864e-06
RGMA	237.1	-2.24	0.00112982		237.1	-3.02	2.24749e-06
VLDLR	348.2	-1.34	0.0200175		348.2	-2.31	2.43842e-06
TFPI2	14	2.4	0.0153996		14	4.11	2.67096e-06
IL11	27.1	1.9	0.0389343		27.1	3.64	2.67278e-06
TRPS1	1063.8	-1.28	0.0458027		1063.8	-2.45	2.67278e-06
ADAMTS6	34.5	2.32	0.00243985		34.5	3.31	4.07385e-06
FSTL1	728.1	1.46	0.00634941		728.1	2.21	4.22837e-06
IGLV3-9	24	3.18	0.0103121		24	4.62	4.68992e-06
GTF2IRD1	405.2	-0.96	2.51974e-05		405.2	-1.06	5.12158e-06
VEGFC	153.9	2.13	0.0230951		153.9	3.58	5.37998e-06
URAHP	7.6	-2.74	0.00316925		7.6	-3.59	5.90579e-06
HLF	154.1	-2.25	0.039048		154.1	-3.93	6.00456e-06
ARHGAP29	178.4	1.81	3.8115e-05		178.4	2.02	6.85113e-06
RASD2	34.5	2.68	0.00799557		34.5	3.97	7.02967e-06
TADA1	55.7	-0.72	0.0176177		55.7	-1.17	7.27362e-06
CES3	23.6	-1.92	0.0484883		23.6	-3.43	7.50053e-06
CAV1	1584.2	1.7	0.00905346		1584.2	2.57	7.92649e-06
CYP2R1	53.9	-1.19	0.0375144		53.9	-2.09	8.93772e-06
COL6A2	1579.6	1.33	0.0313206		1579.6	2.3	9.36521e-06
PPM1L	256.2	-1.92	0.00719		256.2	-2.78	1.12532e-05
ALDH3A1	1423.7	-3.97	1.49161e-05		1423.7	-3.92	1.18015e-05
TLL1	62.1	2.38	0.00248679		62.1	3.18	1.18691e-05
PDGFRB	545.3	1.44	0.0278987		545.3	2.43	1.23023e-05
CRIM1	957.5	0.95	0.00147164		957.5	1.24	1.34318e-05
IGHV3-53	23.4	2.96	0.0164568		23.4	4.36	1.37602e-05
ARHGEF26	100.4	-2.91	0.00634941		100.4	-3.95	1.38655e-05
ACTN1	2909.2	1.3	0.0253799		2909.2	2.15	1.44604e-05
AC098864.1	20.3	1.89	0.0389343		20.3	3.39	1.64167e-05
KCNE4	12.7	1.76	0.0107752		12.7	2.85	1.79567e-05
CALD1	704.4	1.11	0.0240209		704.4	1.81	1.92044e-05
CEACAM1	208.3	-1.99	0.0193049		208.3	-3.06	1.94093e-05
GJC1	123.6	1.63	0.0280077		123.6	2.7	1.94093e-05
AL138724.1	9.5	1.5	0.0108549		9.5	2.57	1.99129e-05
LINC02081	8.6	2.19	0.0330361		8.6	3.85	2.01579e-05
PBX1	342.8	-1.99	0.0421014		342.8	-3.38	2.08374e-05
ANKRD6	60.6	-1.74	0.0321836		60.6	-2.84	2.26162e-05
HDAC11	118.7	-1.02	0.00721204		118.7	-1.4	4.53092e-05
OCA2	7.7	-2.73	0.0244914		7.7	-3.94	4.85388e-05
ABO	92.1	-2.66	0.0200326		92.1	-3.8	5.11904e-05
TENM3	257.1	2.31	0.000219426		257.1	2.48	5.6157e-05
DCBLD2	531.7	1.61	0.0451074		531.7	2.66	5.93616e-05
P3H2	396.9	1.99	0.000406473		396.9	2.19	6.39742e-05
FOXP2	102.2	-3.33	0.000443781		102.2	-3.52	6.57403e-05
HEYL	23.3	1.57	0.0107752		23.3	2.3	6.67911e-05
SOX2	204.4	-2.97	0.000492331		204.4	-3.2	7.03465e-05
EDA	20.1	-1.83	0.00719		20.1	-2.37	7.39325e-05
PRDX2	562.5	-1.08	0.0194085		562.5	-1.6	7.73475e-05
CLPTM1L	727.7	0.97	0.0394913		727.7	1.57	8.23662e-05
AMTN	150.9	3.87	0.00114554		150.9	4.03	9.80151e-05
HTR1D	3.9	2.33	0.0389343		3.9	3.74	0.000105865
TM7SF3	380.7	-1.1	0.00721204		380.7	-1.44	0.000118168
TMEM52B	6.6	2.97	0.00403156		6.6	3.62	0.000125831
NUDT19	141.4	-0.81	0.00605956		141.4	-1.03	0.000135717
DIAPH2	149.1	-1.36	0.0274768		149.1	-2.02	0.000139661
ANGPT2	47.6	1.62	0.0463974		47.6	2.6	0.000140845
CCT5	1726.4	1.5	0.00941683		1726.4	1.98	0.000142703
ANXA5	904.4	1.08	0.00634941		904.4	1.38	0.000150054
SMIM10L2A	18.9	-2.53	0.0126447		18.9	-3.27	0.000158404
TMEM43	659.3	-0.68	0.0158772		659.3	-0.95	0.000158404
KMO	9.4	2.28	0.0200751		9.4	3.29	0.000164706
FAM84A	549.2	-1.61	0.0183313		549.2	-2.23	0.000173798
LAMA4	329.8	1.41	0.00549799		329.8	1.72	0.000233215
EPHB6	205.8	-1.94	0.0158772		205.8	-2.57	0.000248974
ADGRF1	80.8	-2.85	0.00112435		80.8	-2.98	0.000266246
FAM83F	1227.3	-1.07	0.0101285		1227.3	-1.37	0.000271183
SPOCK1	135.2	2.8	0.00951609		135.2	3.4	0.000273633
CBR3	202.5	-1.76	0.0065331		202.5	-2.14	0.000287449
PLEKHG4	109.7	-2.54	3.58061e-07		109.7	-1.96	0.000313717
SOSTDC1	23.9	-3.07	0.00222507		23.9	-3.26	0.000316658
RNPEP	480.7	-0.71	0.0318222		480.7	-1.02	0.000328942
LASP1	1338.3	0.71	0.0423126		1338.3	1.07	0.000348698
E2F2	141.7	-1.21	0.0200751		141.7	-1.64	0.000352451
KMT5A	278.5	-0.74	0.0301944		278.5	-1.06	0.000357109
CNNM1	18.2	-3.35	0.00314637		18.2	-3.53	0.000373417
LURAP1	9.8	-2.23	0.0210076		9.8	-2.88	0.000386564
CADM4	141.1	-1.61	0.0153996		141.1	-2.06	0.000468007
CAVIN1	2487.9	0.84	0.0344112		2487.9	1.19	0.000519343
ELF3	844.2	-2.27	0.00316925		844.2	-2.47	0.00055238
SOX6	87.1	-1.91	0.0138187		87.1	-2.36	0.000584547
PLOD2	253.8	1.7	0.000817579		253.8	1.71	0.000636842
IGHV2-70	41.1	2.95	0.0321836		41.1	3.58	0.000670585
EVPLL	30.9	-2.9	0.00448652		30.9	-3.06	0.000783053
AXL	330.2	1.79	0.00212259		330.2	1.87	0.000826598
DAP	463	1.43	0.0289198		463	1.91	0.000834124
SULT1E1	13.9	2.83	0.0272262		13.9	3.46	0.000851544
LGR5	36.9	3.16	0.0068201		36.9	3.34	0.000933812
PPARA	350.5	-0.75	0.0241372		350.5	-0.98	0.000987113
AL109976.1	19.1	-2.31	0.0013116		19.1	-2.25	0.00102331
MARC1	26.1	-2.17	0.00579981		26.1	-2.33	0.00110703
NOXA1	50.1	-1.48	0.0470139		50.1	-2.04	0.00114643
MTRR	191.6	0.93	0.0264063		191.6	1.22	0.00124231
TRIML2	8.3	2.76	0.0398387		8.3	3.38	0.00143256
EGFLAM	27.9	1.59	0.010506		27.9	1.85	0.00149295
LMNTD2	22.4	-1.32	0.00757088		22.4	-1.44	0.00165741
FLT4	68.8	1.56	0.0280077		68.8	1.97	0.00173041
PGAP1	289.1	-1.19	0.0257479		289.1	-1.48	0.00176362
BLMH	259.8	-1.13	0.0159649		259.8	-1.33	0.00177414
SYT16	6.4	2.66	0.0218336		6.4	3.12	0.00178311
PLXNB1	1234.7	-1.13	0.0039348		1234.7	-1.16	0.00182684
PRIMA1	24	-2.78	0.00717466		24	-2.86	0.00182684
EPHB3	1085.3	-1.34	0.0107409		1085.3	-1.51	0.00184994
GGT5	98.6	1.42	0.0394265		98.6	1.86	0.00192819
CDK6	1490.1	1.29	0.0456856		1490.1	1.71	0.00197731
PGD	2259.4	-2.03	0.0168677		2259.4	-2.31	0.0021505
BCAP31P1	7.2	-2.63	0.0479271		7.2	-3.18	0.00243615
SLC16A14	49.8	-1.87	0.0311442		49.8	-2.26	0.00261328
ADTRP	59.9	2.7	0.00112435		59.9	2.41	0.00267374
PDE3A	30.4	1.29	0.0337093		30.4	1.64	0.00275111
CHM	133.4	0.65	0.000817579		133.4	0.59	0.00289532
ZNF813	30.1	-2.29	0.011067		30.1	-2.41	0.00295955
FAXC	26.2	-3.89	8.54275e-07		26.2	-2.53	0.00296261
TFDP2	271.8	-1.17	0.0143361		271.8	-1.29	0.00316963
EFS	337.2	-1.37	0.00634941		337.2	-1.39	0.00321331
ARHGEF11	547	-0.66	0.0479946		547	-0.85	0.00321674
LRRN4	4.3	2.77	0.0200401		4.3	3	0.0033316
ZNF324	110.1	-0.6	0.0200751		110.1	-0.69	0.00341691
ACAN	17.3	2.19	0.0105305		17.3	2.31	0.00363439
CYP4F3	311	-4.19	1.33935e-05		311	-2.83	0.00368375
ZDHHC11B	41.9	-2.4	0.0103121		41.9	-2.43	0.00394476
FGD1	121	-0.91	0.0394265		121	-1.11	0.00411505
ARMC1	242.8	0.71	0.03899		242.8	0.88	0.00412572
C11orf96	70.4	1.74	0.0312397		70.4	2.03	0.00415718
BIRC2	379.9	1.66	0.00634941		379.9	1.64	0.00417208
SYK	395.9	-1.41	0.00794597		395.9	-1.42	0.00420951
TMEM109	668.5	-0.95	0.0217292		668.5	-1.08	0.00436728
RN7SL471P	106.7	3.65	7.63802e-05		106.7	2.65	0.00453051
ZNF574	184.4	-0.6	0.00373905		184.4	-0.58	0.00453051
AREG	171	1.82	0.0358988		171	2.13	0.00456213
NLRP10	30.7	2.74	0.0198504		30.7	2.84	0.00463422
SCML2	9.9	-1.81	0.0182325		9.9	-1.92	0.00464323
PCLO	96.4	-2.96	0.00415067		96.4	-2.67	0.00481751
TPM1	578	1.61	0.0359374		578	1.88	0.00494089
GLS2	20.5	-2.24	0.0421014		20.5	-2.57	0.00533131
NET1	1004.2	-0.86	0.010506		1004.2	-0.88	0.00534638
WNT2B	126.9	-1.87	0.0218336		126.9	-2.02	0.00538021
C3orf58	257	-1.56	0.0129097		257	-1.61	0.00552781
TMEM63C	108.6	-2.13	0.0174963		108.6	-2.21	0.00570981
ATP8A2	7.6	2.43	0.0230242		7.6	2.61	0.00570981
ROBO4	75.7	1.1	0.0351466		75.7	1.29	0.00595627
CGREF1	10.1	-3.36	0.00109412		10.1	-2.67	0.00613466
FGFR2	419.7	-1.39	0.0230242		419.7	-1.51	0.00632713
STARD13	117.1	1.54	0.000817579		117.1	1.27	0.00642255
AL139095.2	4.4	2.03	0.0389343		4.4	2.41	0.00643032
LINC00665	44.5	-2.8	0.00594935		44.5	-2.51	0.00656479
PIGZ	26.6	-1.84	0.00299096		26.6	-1.62	0.00661214
PTPRS	745.1	-2.32	0.000613258		745.1	-1.83	0.00713788
EPHX1	558.4	-2.5	0.00277912		558.4	-2.12	0.0079191
SAMD12	133.2	-2.41	0.00367092		133.2	-2.09	0.0079191
ADARB2	10.7	-2.17	0.0361954		10.7	-2.34	0.00817957
TUBBP5	23.5	-1.96	0.00721204		23.5	-1.81	0.00837329
FLRT2	501.7	2.29	0.00716934		501.7	2.08	0.0088266
ANKUB1	3.3	3.21	0.0168258		3.3	2.84	0.00893121
IQCG	53.8	1.44	0.0458027		53.8	1.66	0.00908073
ICK	277.3	-1.6	0.00218181		277.3	-1.34	0.00950498
HOOK2	265.8	-1.31	0.0124905		265.8	-1.27	0.00958709
FSTL4	67.1	-2.85	0.00873507		67.1	-2.52	0.0100421
FOXA1	69.6	-3.02	0.00721204		69.6	-2.61	0.010097
TPRXL	56	-1.35	0.0231849		56	-1.39	0.0102789
ZYG11A	18.4	-2.64	0.0183313		18.4	-2.51	0.0103425
IP6K2	246.1	-0.66	0.0219926		246.1	-0.68	0.0103425
DHRS3	391.8	-1.44	0.0049571		391.8	-1.26	0.0109392
KCNJ8	14.6	1.6	0.0144174		14.6	1.58	0.0111005
DIO3	10.1	2.74	0.0199591		10.1	2.58	0.0116718
GNAL	104	-2.22	0.0109917		104	-2.03	0.0118509
LENG9	37.6	-1.08	0.0156562		37.6	-1.05	0.0121928
XIRP1	348.5	3.98	0.000864371		348.5	2.72	0.0131235
DSC1	424.7	2.47	0.0463974		424.7	2.55	0.0133484
TMEM200A	23.1	1.86	0.0295319		23.1	1.87	0.0156664
NTRK2	354.3	-2.76	0.0063751		354.3	-2.27	0.0157324
TMEM37	59.1	-1.92	0.00392122		59.1	-1.56	0.016538
GRAMD4	464.8	-1.02	0.00369572		464.8	-0.83	0.0166239
BCORL1	123.5	-0.97	0.0146849		123.5	-0.9	0.0168083
AC126544.1	4.4	-2.16	0.0240558		4.4	-2.03	0.0168083
LTBP4	759.9	-1.34	0.0289198		759.9	-1.34	0.0170367
EMB	153.9	1.94	0.0139427		153.9	1.75	0.0179705
CARD18	6.4	3.1	0.00719		6.4	2.45	0.0191084
AC026471.4	12.1	-2.04	0.00881483		12.1	-1.7	0.0216218
FNDC3A	385.7	0.77	0.010506		385.7	0.67	0.0224297
AMN	58.5	-2.19	0.000904749		58.5	-1.54	0.0224893
URI1	268.6	-0.56	0.0359374		268.6	-0.56	0.0228524
HYAL4	4.3	3.09	0.00922114		4.3	2.42	0.0229576
CHODL	15.1	-2.22	0.0463974		15.1	-2.17	0.0236958
KIAA1671	1764.3	-1.13	0.0199591		1764.3	-1.02	0.0243624
KRT37	14.4	3	0.0289198		14.4	2.47	0.0245233
PRMT8	7.4	2.84	0.0430359		7.4	2.49	0.0260102
ABCB10	139.1	-0.63	0.0463974		139.1	-0.64	0.0261829
CUL9	384.3	-0.8	0.0194205		384.3	-0.72	0.0269584
GSR	536.3	-1.53	0.0156562		536.3	-1.32	0.0274931
ALPK2	33	2.13	0.020646		33	1.86	0.0291792
PICALM	1239.3	0.63	0.0374783		1239.3	0.6	0.0314096
KTN1	1643	0.74	0.0389343		1643	0.71	0.0314096
TRPV4	84	-1.68	0.0289198		84	-1.51	0.0328603
LRRC4	161.6	-3.24	0.000396651		161.6	-1.99	0.0331775
REPIN1	375.9	-1.42	0.0375144		375.9	-1.33	0.0338062
TRAM1	670.9	0.93	0.00873507		670.9	0.73	0.0358539
AC091167.1	27.8	-1.42	0.0289198		27.8	-1.26	0.0370271
FAM213A	861.6	-1.16	0.0200751		861.6	-0.98	0.0404377
GABRQ	57.7	-3	0.00173399		57.7	-1.96	0.0405726
HSD11B2	44.6	-1.87	0.00572407		44.6	-1.37	0.0408339
ZDHHC11	38.3	-2.75	0.00341523		38.3	-1.87	0.0413646
SLC4A11	150.2	-2	0.00168352		150.2	-1.33	0.0420873
CBR1	686	-1.49	0.0200326		686	-1.23	0.0434074
KCNH1	7.7	-2.93	0.0200751		7.7	-2.24	0.0434427
UGT1A7	106	-3	0.0226529		106	-2.27	0.0453129
PRRT4	18.1	-1.62	0.0253799		18.1	-1.36	0.0465975
OSBPL6	88.6	-1.38	0.0108413		88.6	-1.06	0.0471793
CHRNB4	11.7	-3.48	0.00112435		11.7	-2.09	0.0500712
CHCHD10	46.2	-1.44	0.0429457		46.2	-1.27	0.0515074
BET1	51.1	1.46	0.0245329		51.1	1.2	0.0531427
EVA1C	112.5	-1.87	0.000406473		112.5	-1.1	0.0536813
VGLL3	80.3	1.58	0.0199591		80.3	1.24	0.0570893
CRLF1	34.4	-2.65	0.00922114		34.4	-1.85	0.0577697
CDH22	19.4	-2.8	0.0153996		19.4	-2	0.0593962
ILDR1	30.4	-1.55	0.0319652		30.4	-1.28	0.0594044
TMEM14B	104.9	0.8	0.0317647		104.9	0.68	0.0602561
SLC20A2	875.8	-1.12	0.0396489		875.8	-0.95	0.0606356
SNX12	426.2	0.53	0.0307522		426.2	0.44	0.0638666
LINC01133	37.9	-2.23	0.0431125		37.9	-1.8	0.0682851
LINC01451	9.5	-2.4	0.0203597		9.5	-1.77	0.0683452
KCNK5	73.1	-1.65	0.00327343		73.1	-1.04	0.072623
OSBP2	40.5	-1.03	0.0461796		40.5	-0.87	0.0731566
EEF2K	523.3	-0.81	0.00652955		523.3	-0.54	0.0733185
NEO1	410.4	-1	0.0458027		410.4	-0.83	0.0764718
LZTS2	326.6	-0.88	0.0251548		326.6	-0.68	0.0769924
SRPX	89.6	2.01	0.0455375		89.6	1.61	0.077038
PRSS12	119.9	-2.1	0.000613258		119.9	-1.15	0.0837045
CARMIL3	32.2	-2.06	0.0398239		32.2	-1.58	0.0871488
TMEM61	5.4	-2.24	0.0484883		5.4	-1.73	0.0879421
UGT1A10	24.5	-2.92	0.0287802		24.5	-1.98	0.0888055
ZDHHC23	77.9	-1.3	0.0411506		77.9	-1.02	0.0893984
GABRB3	9.7	-2.87	0.0200751		9.7	-1.9	0.0910173
GTF2F2	112.2	0.61	0.0431125		112.2	0.48	0.0962763
UGT1A5	10.1	-3.47	0.00634941		10.1	-1.9	0.104918
DANT2	13.6	-2.85	0.0210076		13.6	-1.8	0.112725
ADGRL1	299.9	-1.66	0.0348932		299.9	-1.18	0.115452
AC092171.5	12.7	-1.74	0.0260035		12.7	-1.19	0.12087
ANKRD1	120.4	3.19	0.0174727		120.4	1.83	0.121242
CASKIN1	9.4	-2.58	0.0421014		9.4	-1.75	0.124463
GSTM3	214.2	-3.09	0.00357289		214.2	-1.63	0.125786
ATP6V1H	352.6	0.71	0.0302051		352.6	0.49	0.133853
IGSF9	293.4	-1.62	0.0109917		293.4	-0.97	0.139026
KLRG2	51.2	-1.97	0.0230196		51.2	-1.25	0.139661
PGAM1P6	4.6	-1.96	0.0441967		4.6	-1.33	0.150253
PAMR1	93.9	2.5	0.0200511		93.9	1.48	0.151627
LINC00885	10.1	-2.46	0.0375144		10.1	-1.56	0.153309
PDZK1	5.6	3.19	0.0155443		5.6	1.7	0.158118
CCDC97	204.6	-0.54	0.0403252		204.6	-0.36	0.166263
FBXO27	169.1	-1.58	0.038796		169.1	-1.02	0.171444
GSTM4	114.8	-2.38	0.0171529		114.8	-1.33	0.177719
KLHL23	26.2	-2.15	0.00849438		26.2	-1.14	0.180554
ADAM23	236.6	-3.27	3.72306e-05		236.6	-1.21	0.193368
C6orf89	593.4	0.48	0.0272817		593.4	0.28	0.206574
ARL8A	152.9	-0.66	0.0285238		152.9	-0.39	0.214999
MIR554	5.2	-2.32	0.0311603		5.2	-1.3	0.218057
GRIN2D	30.9	-2.04	0.0241526		30.9	1.16	0.219649
EFNB2	538.6	1.33	0.0107752		538.6	0.68	0.219807
MCTS1	82.7	0.74	0.0389343		82.7	0.44	0.223632
AZGP1	42.3	2.87	0.0176158		42.3	1.43	0.22503
F3	1285.1	1.91	0.0345474		1285.1	1.08	0.226672
WDR72	50.7	-3.77	0.000817579		50.7	-1.45	0.228429
AC012363.1	4.3	-2.74	0.0231849		4.3	-1.41	0.234532
PODXL2	47.4	-2.38	0.0200511		47.4	-1.2	0.246373
AC005722.2	7.4	-2.64	0.0278987		7.4	-1.35	0.251824
EIF1B	83.6	-1.15	0.0257479		83.6	-0.62	0.252622
SLC51A	5.9	-2.5	0.0171529		5.9	-1.2	0.269498
AC068870.3	4.7	-2.57	0.0479067		4.7	-1.35	0.270383
DIRAS2	17.4	-3.24	0.0112113		17.4	-1.38	0.271332
AP3B2	11.5	-2.1	0.0248368		11.5	-1.06	0.271462
FAM178B	10.1	-3.25	0.00715615		10.1	-1.35	0.275084
MAPRE3	74.4	-1.56	0.00345066		74.4	-0.66	0.276048
AKR1C1	1052.5	-3.82	7.15058e-05		1052.5	-1.23	0.27677
AL691482.3	7.3	-2.58	0.0143361		7.3	-1.2	0.27749
DNAJC22	15.9	-3.25	0.00973372		15.9	-1.34	0.286021
UNC5B	957	-1.08	0.0355657		957	-0.57	0.287099
PPP3CA	466.2	0.71	0.0464972		466.2	0.38	0.298626
ADPRHL1	76	2.72	0.0142158		76	1.17	0.310624
FOXL2	16.4	-2.48	0.0371364		16.4	1.2	0.320034
HAL	48.5	2.78	0.0121838		48.5	1.13	0.329817
PSPC1P1	9.9	-2.56	0.0270498		9.9	-1.13	0.343673
SEMA4B	2230.8	-0.99	0.0155851		2230.8	-0.43	0.345854
BCAT2	117.2	-0.96	0.0295666		117.2	-0.45	0.351941
TMEM116	69.4	-2.5	0.00922114		69.4	-0.94	0.375082
SULT1A1	30	-1.93	0.0266626		30	-0.83	0.3778
PKD1P5	32.5	-2.75	0.0114615		32.5	-1.03	0.381777
GPX2	340.4	-2.74	0.0349765		340.4	-1.12	0.384948
PAXIP1	134.4	-0.78	0.0212021		134.4	-0.32	0.41176
GRIN2A	23.3	-2.7	0.0444015		23.3	-1.05	0.429674
ESD	182.4	0.96	0.0135444		182.4	0.35	0.434182
KCNG3	9.6	-2.87	0.0219481		9.6	-1.02	0.439974
MAGT1	493.5	0.57	0.00769521		493.5	0.19	0.448641
TMEM45A	565.9	2.46	0.0154389		565.9	0.85	0.452443
GPM6B	43	1.95	0.00028248		43	0.5	0.464339
WEE1	463.3	-0.89	0.0493462		463.3	-0.36	0.474838
AKR1C2	1349.4	-4.02	4.13094e-05		1349.4	-0.88	0.481044
CAPN13	8.1	-2.84	0.0361954		8.1	-0.94	0.493393
MYLK3	35.8	2.78	0.0336702		35.8	-0.89	0.514488
KRT79	93.9	2.64	0.038796		93.9	-0.86	0.521335
SPRR5	29	2.62	0.0348932		29	0.84	0.522595
FBXL19	369	-0.63	0.0308744		369	-0.22	0.524944
CES1	1264.2	-4.24	0.000374527		1264.2	-0.86	0.541399
KRT23	179	2.22	0.0116383		179	-0.63	0.546675
TSPAN5	295.6	1.13	0.0421014		295.6	0.38	0.549695
NLGN4X	76.2	-3.45	3.8115e-05		76.2	0.68	0.55812
ABCC2	49.2	-2.46	0.0222525		49.2	0.71	0.564283
SPCS3	559.8	0.77	0.0200326		559.8	0.23	0.569845
ARVCF	97.5	-1.12	0.0444015		97.5	0.35	0.590209
POMC	9.7	-3.33	0.00495352		9.7	-0.73	0.602035
ANKRD33B	219.6	1.9	0.00240597		219.6	0.42	0.605939
SPIRE2	34.2	-1.67	0.0200751		34.2	-0.44	0.614975
PGAM2	16.1	2.75	0.0391166		16.1	-0.69	0.62995
ENO3	236.5	3.01	0.00922114		236.5	-0.65	0.635633
GRIN1	3.5	-2.61	0.0228683		3.5	-0.64	0.63797
MIR9-3HG	27.1	-3.03	0.00316925		27.1	0.61	0.639287
CBX2	167.9	-1.88	0.0139489		167.9	-0.44	0.641762
PYGM	278.6	3.27	0.0101285		278.6	-0.68	0.642355
PLAT	432.7	-1.94	0.023175		432.7	0.47	0.650103
SPSB4	9	-2.5	0.0324292		9	0.62	0.655283
LOXL4	43.9	-2.55	0.037799		43.9	-0.58	0.681585
ZNF703	300.9	-2.06	0.0395387		300.9	-0.48	0.683504
FOXL2NB	7.1	-2.48	0.0423126		7.1	0.58	0.684784
MYOM1	93.7	2.44	0.0463974		93.7	-0.56	0.68743
AKR1B10	2717.1	-2.33	0.0244851		2717.1	-0.5	0.688072
MMP15	132.6	-0.83	0.0337093		132.6	0.19	0.697223
TTC38	101.6	-0.65	0.0359374		101.6	-0.15	0.713426
ATP6V1B1	7.7	-2.53	0.038796		7.7	-0.5	0.733848
AL023754.1	9.9	-2.41	0.0389343		9.9	-0.46	0.742251
ABCC5	934.7	-1.94	0.00634941		934.7	-0.31	0.745882
ATP2A1	478.9	3.2	0.0115348		478.9	-0.48	0.75717
COQ8B	151.5	-0.86	0.0479067		151.5	-0.17	0.757563
MSRB3	50.6	1.28	0.033821		50.6	0.24	0.758915
PPP1R1A	8	2.9	0.0355657		8	-0.46	0.769516
CYP4F11	594.7	-2.99	0.0171529		594.7	-0.45	0.771894
CFAP161	5.8	-2.27	0.0498454		5.8	-0.41	0.772065
RYR3	173.7	-2.48	0.0379815		173.7	-0.41	0.774848
AC005336.1	87.7	-3.11	0.0186818		87.7	-0.44	0.779709
ADD2	52.6	-3.28	0.00504155		52.6	-0.39	0.799794
CKM	643.7	3.15	0.0171529		643.7	-0.41	0.8
MB	471.9	3.2	0.0124172		471.9	-0.4	0.802514
BAALC	29.9	-2.81	0.0251548		29.9	0.36	0.821956
POU3F1	61.6	-1.5	0.037799		61.6	-0.2	0.833172
TRAPPC2	70.5	0.78	0.0348932		70.5	0.1	0.836455
NMRAL2P	130.6	-3.33	0.00115391		130.6	-0.28	0.850349
HSPB6	31	2.96	0.0199591		31	0.29	0.85968
TTN	23032.5	2.79	0.0389343		23032.5	0.27	0.87168
KRT24	82.9	-3.8	0.00215512		82.9	-0.26	0.877649
TNNC2	44.6	3.35	0.00638261		44.6	-0.24	0.884756
RPL3L	23.7	2.8	0.00605956		23.7	-0.21	0.886209
IZUMO1	7.7	-1.94	0.0389343		7.7	0.19	0.891242
JAKMIP3	12.8	-2.78	0.0396489		12.8	-0.2	0.906225
TRPM4	430	-1.22	0.00905346		430	0.08	0.908926
AKR1C3	485.4	-2.98	0.00695155		485.4	0.18	0.909972
TRIM55	6.4	2.65	0.0304464		6.4	0.18	0.910117
CMYA5	781.1	2.77	0.0218232		781.1	-0.16	0.923697
LINC00702	12.3	2.35	0.0387069		12.3	-0.14	0.923891
CHEK2	61.3	-0.89	0.0142158		61.3	-0.05	0.924253
CCDC162P	22.4	-2.3	0.0398387		22.4	-0.15	0.924466
DMRT2	18.4	-2.76	0.033821		18.4	-0.16	0.924851
ABCA13	400	-3.43	0.000454097		400	0.13	0.934651
ACTA1	1313	2.79	0.0460564		1313	-0.11	0.949979
PADI2	165.3	2.2	0.0485522		165.3	-0.09	0.953419
RAB2A	569.5	0.74	0.0218336		569.5	-0.03	0.953795
CFL2	91.6	1.26	0.0212021		91.6	0.05	0.955455
ABCC1	2913.9	-1.84	0.0463974		2913.9	-0.07	0.958505
RNF168	522.3	-1.11	0.0361954		522.3	-0.04	0.960121
MYL3	24.9	2.92	0.0343561		24.9	0.07	0.96845
NMB	18	-1.77	0.0156562		18	0.03	0.979292
ASTN2	82.9	-3.23	0.00066111		82.9	0.02	0.991217
PCDHB9	17	-1.58	0.0463974		17	0.01	0.995168
TPM2	376.9	2.06	0.0396489		376.9	0	1
