# Supplementary material for: Oncogenes overexpressed in metastatic oral cancers from patients with pain: potential pain mediators released in exosomes
Source: Sci Rep. 2020 Sep 7;10:14724. doi: 10.1038/s41598-020-71298-y (PMC7477576; doi:10.1038/s41598-020-71298-y)
Supplement: Supplementary file 3 — Supplementary Table S4 [file 41598_2020_71298_MOESM3_ESM.xlsx]

## Sheet: Sheet1
Supplementary Table S4. Genes with increased or decreased abundance in N+ cancers from patients with high pain scores
			N+ vs. N0			N+ vs. normal			N0 vs. normal
Gene		baseMean	log2FC	padj		log2FC	padj		log2FC	padj
Increased abundance
FN1	fibronectin 1	14011.7	3.64	2.80418e-06		5.33	1.473e-12		1.7	0.0329783
FAP	fibroblast activation protein alpha	98.6	2.54	3.8115e-05		5.02	0		2.48	5.9303e-05
TGFBI	transforming growth factor beta induced	4691.8	2.5	7.63802e-05		4.94	0		2.44	1.93015e-05
APLN	Apelin	43.6	2.45	0.000613258		4.06	4.72878e-09		1.61	0.0274727
THBS1	thrombospondin 1	4222.8	2.39	4.17638e-05		3.54	4.27896e-10		1.14	0.0520851
TLL1	tolloid like 1	62.1	2.38	0.00248679		3.18	1.18691e-05		0.79	0.335567
MMP1	lysyl oxidase like 2	3413.7	2.35	0.038796		5.45	3.61476e-10		3.1	0.000363213
TENM3	teneurin transmembrane protein 3	257.1	2.31	0.000219426		2.48	5.6157e-05		0.17	0.847384
FLRT2	fibronectin leucine rich transmembrane protein 2	501.7	2.29	0.00716934		2.08	0.0088266		-0.21	0.842413
VEGFC	vascular endothelial growth factor C	153.9	2.13	0.0230951		3.58	5.37998e-06		1.45	0.0764192
P3H2	matrix metallopeptidase 1	396.9	1.99	0.000406473		2.19	6.39742e-05		0.2	0.783459
EMB	embigin, Gp70	153.9	1.94	0.0139427		1.75	0.0179705		-0.2	0.838603
DKK1	dickkopf WNT signaling pathway inhibitor 1	73.2	1.9	0.0349765		4.14	3.19238e-08		2.24	0.00256949
INHBA	inhibin subunit beta A; activin A	590.7	1.86	0.00716934		6.67	0		4.81	0
ARHGAP29	Rho GTPase activating protein 29	178.4	1.81	3.8115e-05		2.02	6.85113e-06		0.2	0.728385
AXL	AXL receptor tyrosine kinase, PARG1	330.2	1.79	0.00212259		1.87	0.000826598		0.07	0.929011
SPARC	secreted protein acidic and cysteine rich	2338.9	1.71	0.000817579		2.75	7.23762e-09		1.04	0.030523
CAV1	caveolin 1	1584.2	1.7	0.00905346		2.57	7.92649e-06		0.87	0.14957
PLOD2	procollagen-lysine,2-oxoglutarate 5-dioxygenase 2	253.8	1.7	0.000817579		1.71	0.000636842		0	0.996716
FST	follistatin	507.5	1.69	0.0461796		3.97	2.87986e-09		2.29	0.000378324
GJC1	gap junction protein gamma 1, connexin45	123.6	1.63	0.0280077		2.7	1.94093e-05		1.07	0.101167
DCBLD2	discoidin, CUB and LCCL domain containing 2, ESDN, CLCP1	531.7	1.61	0.0451074		2.66	5.93616e-05		1.05	0.124776
TPM1	tropomyosin 1	578	1.61	0.0359374		1.88	0.00494089		0.27	0.7434
COL4A2	collagen type IV alpha 2 chain	1528.3	1.6	0.00758234		4.15	0		2.55	7.99147e-08
LOXL2	galectin 1	201.3	1.57	0.00594935		4.01	0		2.43	2.31197e-07
STARD13	StAR related lipid transfer domain containing 13	117.1	1.54	0.000817579		1.27	0.00642255		-0.27	0.626139
COL4A1	collagen type IV alpha 1 chain	1688.4	1.52	0.00799557		4.4	0		2.88	1.12967e-10
COL5A3	collagen type V alpha 3 chain	433.5	1.52	0.000134548		1.92	1.27676e-06		0.4	0.37628
COTL1	coactosin like F-actin binding protein 1	509.8	1.5	0.0126406		2.74	1.47019e-07		1.24	0.0157717
PDPN	podoplanin	539.1	1.5	0.0353702		3.65	1.95498e-10		2.15	8.54671e-05
LGALS1	prolyl 3-hydroxylase 2, P3H2	572	1.47	0.0231766		2.86	1.70746e-07		1.39	0.00918524
FSTL1	follistatin like 1	728.1	1.46	0.00634941		2.21	4.22837e-06		0.74	0.13614
PDGFRB	platelet derived growth factor receptor beta	545.3	1.44	0.0278987		2.43	1.23023e-05		0.99	0.0783106
LAMA4	laminin subunit alpha 4	329.8	1.41	0.00549799		1.72	0.000233215		0.31	0.577783
TMEM2	cell migration inducing hyaluronidase 2, CEMIP2	523.4	1.4	0.00168481		2.53	5.41344e-10		1.12	0.00486839
COL6A1	collagen type VI alpha 1 chain	1485.2	1.38	0.0130002		2.3	2.17553e-06		0.92	0.0590183
ITGA1	integrin subunit alpha 1	172.9	1.35	0.000814335		2.77	2.08e-13		1.42	9.43054e-05
COL6A2	collagen type VI alpha 2 chain	1579.6	1.33	0.0313206		2.3	9.36521e-06		0.97	0.0614024
F2R	coagulation factor II thrombin receptor, PAR1	193.1	1.31	0.0135444		2.33	5.05409e-07		1.02	0.0266416
ACTN1	actinin alpha 1	2909.2	1.3	0.0253799		2.15	1.44604e-05		0.85	0.0886654
Decreased abundance
ALDH3A1	aldehyde dehydrogenase 3 family member A1	1423.7	-3.97	1.49161e-05		-3.92	1.18015e-05		0.05	0.970991
TMEM246	transmembrane protein 246	146.6	-3.57	1.67013e-08		-4.37	1.6304e-11		-0.8	0.270396
BMP7	bone morphogenetic protein 7	331	-3.33	1.67013e-08		-3.16	4.97993e-07		0.17	0.847384
FOXP2	forkhead box P2	102.2	-3.33	0.000443781		-3.52	6.57403e-05		-0.2	0.879257
IL20RA	interleukin 20 receptor subunit alpha	69.6	-3.16	9.6083e-11		-3.59	2.013e-12		-0.43	0.453692
GABRQ	gamma-aminobutyric acid type A receptor theta subunit	57.7	-3	0.00173399		-1.96	0.0405726		1.05	0.276059
PCLO	piccolo presynaptic cytomatrix protein	96.4	-2.96	0.00415067		-2.67	0.00481751		0.3	0.81566
ADGRF1	adhesion G protein-coupled receptor F1	80.8	-2.85	0.00112435		-2.98	0.000266246		-0.13	0.909981
PLA2G4A	phospholipase A2 group IVA	125.7	-2.83	4.7769e-08		-2.67	1.37824e-06		0.16	0.838603
SLC16A9	solute carrier family 16 member 9	92.6	-2.79	0.000103493		-3.62	1.62092e-07		-0.82	0.27628
ZDHHC11	zinc finger DHHC-type containing 11	38.3	-2.75	0.00341523		-1.87	0.0413646		0.87	0.352402
P2RY1	purinergic receptor P2Y1	533.4	-2.73	2.74286e-07		-3.12	1.34556e-08		-1.03	0.274964
ABO	alpha 1-3-N-acetylgalactosaminyltransferase and alpha 1-3-galactosyltransferase	92.1	-2.66	0.0200326		-3.8	5.11904e-05		-1.14	0.281305
PLEKHG4	pleckstrin homology and RhoGEF domain containing G4	109.7	-2.54	3.58061e-07		-1.96	0.000313717		2.27	0.00725442
SAMD12	sterile alpha motif domain containing 12	133.2	-2.41	0.00367092		-2.09	0.0079191		0.32	0.743284
ZDHHC11B	zinc finger DHHC-type containing 11B	41.9	-2.4	0.0103121		-2.43	0.00394476		-0.03	0.981409
PTPRS	protein tyrosine phosphatase receptor type S	745.1	-2.32	0.000613258		-1.83	0.00713788		0.49	0.520408
ARL4A	ADP ribosylation factor like GTPase 4A	130	-2.28	2.51974e-05		-2.83	1.09299e-07		1.97	0.0283921
ELF3	E74 like ETS transcription factor 3	844.2	-2.27	0.00316925		-2.47	0.00055238		-0.19	0.846586
HLF	HLF transcription factor, PAR bZIP family member	154.1	-2.25	0.039048		-3.93	6.00456e-06		-1.68	0.0616908
GNAL	G protein subunit alpha L	104	-2.22	0.0109917		-2.03	0.0118509		0.19	0.862633
AMN	amnion associated transmembrane protein	58.5	-2.19	0.000904749		-1.54	0.0224893		0.64	0.344317
TMEM63C	transmembrane protein 63C	108.6	-2.13	0.0174963		-2.21	0.00570981		-0.08	0.943866
PGD	phosphogluconate dehydrogenase	2259.4	-2.03	0.0168677		-2.31	0.0021505		-0.28	0.770545
SLC4A11	solute carrier family 4 member 11	150.2	-2	0.00168352		-1.33	0.0420873		0.67	0.302439
EPHB6	EPH receptor B6	205.8	-1.94	0.0158772		-2.57	0.000248974		-0.63	0.424831
PPM1L	protein phosphatase, Mg2+/Mn2+ dependent 1L	256.2	-1.92	0.00719		-2.78	1.12532e-05		-0.86	0.202344
TMEM37	transmembrane protein 37	59.1	-1.92	0.00392122		-1.56	0.016538		0.36	0.617138
HSD11B2	hydroxysteroid 11-beta dehydrogenase 2	44.6	-1.87	0.00572407		-1.37	0.0408339		0.51	0.461904
WNT2B	WNT2B Wnt family member 2B	126.9	-1.87	0.0218336		-2.02	0.00538021		-0.16	0.874631
CBR3	carbonyl reductase 3	202.5	-1.76	0.0065331		-2.14	0.000287449		-0.37	0.592492
CLDN7	claudin 7	392.6	-1.75	0.0217773		-3.04	2.18864e-06		-1.29	0.0449163
ANKRD6	ankyrin repeat domain 6	60.6	-1.74	0.0321836		-2.84	2.26162e-05		-1.11	0.103104
TRPV4	transient receptor potential cation channel subfamily V member 4	84	-1.68	0.0289198		-1.51	0.0328603		0.17	0.852281
CADM4	cell adhesion molecule 4	141.1	-1.61	0.0153996		-2.06	0.000468007		-0.45	0.503185
FAM84A	LRATD1, LRAT domain containing 1	549.2	-1.61	0.0183313		-2.23	0.000173798		-0.62	0.335812
ICK	intestinal cell kinase	277.3	-1.6	0.00218181		-1.34	0.00950498		0.26	0.665313
FAM117B	family with sequence similarity 117 member B	262.4	-1.59	2.96567e-06		-2.07	2.03461e-09		-0.48	0.190693
C3orf58	DIPK2, divergent protein kinase domain 2A	257	-1.56	0.0129097		-1.61	0.00552781		-0.05	0.954583
GSR	glutathione-disulfide reductase	536.3	-1.53	0.0156562		-1.32	0.0274931		0.21	0.77805
NOXA1	NADPH oxidase activator 1	50.1	-1.48	0.0470139		-2.04	0.00114643		-0.56	0.413098
DHRS3	dehydrogenase/reductase 3	391.8	-1.44	0.0049571		-1.26	0.0109392		0.18	0.76369
REPIN1	replication initiator 1	375.9	-1.42	0.0375144		-1.33	0.0338062		0.1	0.90674
SYK	spleen associated tyrosine kinase	395.9	-1.41	0.00794597		-1.42	0.00420951		-0.02	0.980697
OSBPL6	oxysterol binding protein like 6	88.6	-1.38	0.0108413		-1.06	0.0471793		0.32	0.57637
EFS	embryonal Fyn-associated substrate	337.2	-1.37	0.00634941		-1.39	0.00321331		-0.02	0.974305
CGN	cingulin	90.2	-1.36	0.00226912		-2.7	4.549e-12		-1.33	0.000206869
DIAPH2	diaphanous related formin 2	149.1	-1.36	0.0274768		-2.02	0.000139661		-0.66	0.237074
TPRXL	tetrapeptide repeat homeobox like	56	-1.35	0.0231849		-1.39	0.0102789		-0.04	0.953575
EPHB3	EPH receptor B3	1085.3	-1.34	0.0107409		-1.51	0.00184994		-0.17	0.789827
LTBP4	latent transforming growth factor beta binding protein 4	759.9	-1.34	0.0289198		-1.34	0.0170367		0	0.996903
HOOK2	hook microtubule tethering protein	265.8	-1.31	0.0124905		-1.27	0.00958709		0.03	0.960309
