# Supplementary material for: Oncogenes overexpressed in metastatic oral cancers from patients with pain: potential pain mediators released in exosomes
Source: Sci Rep. 2020 Sep 7;10:14724. doi: 10.1038/s41598-020-71298-y (PMC7477576; doi:10.1038/s41598-020-71298-y)
Supplement: Supplementary file 4 — Supplementary Table S5 [file 41598_2020_71298_MOESM4_ESM.xlsx]

## Sheet: Table 
Supplementary Table S5. Gene ontology component and biological process enrichments from String database
#term ID	term description	observed gene count	background gene count	false discovery rate	matching proteins in your network (IDs)	matching proteins in your network (labels)
Cellular component
GO:0005576	extracellular region	26	2505	5.7e-12	ENSP00000061240,ENSP00000188790,ENSP00000230538,ENSP00000231061,ENSP00000242208,ENSP00000256759,ENSP00000260356,ENSP00000262428,ENSP00000264828,ENSP00000295633,ENSP00000300527,ENSP00000301178,ENSP00000316881,ENSP00000321326,ENSP00000322788,ENSP00000332879,ENSP00000346839,ENSP00000353654,ENSP00000355180,ENSP00000363081,ENSP00000364979,ENSP00000373783,ENSP00000377941,ENSP00000391800,ENSP00000416330…	ACTN1,APLN,AXL,COL4A1,COL4A2,COL5A3,COL6A1,COL6A2,COTL1,DKK1,F2R,FAP,FLRT2,FN1,FST,FSTL1,INHBA,LAMA4,LEPREL1,LOXL2,MMP1,SPARC,TGFBI,THBS1,TLL1,VEGFC
GO:0031012	extracellular matrix	12	283	4.67e-11	ENSP00000230538,ENSP00000231061,ENSP00000260356,ENSP00000264828,ENSP00000316881,ENSP00000322788,ENSP00000332879,ENSP00000346839,ENSP00000353654,ENSP00000364979,ENSP00000373783,ENSP00000416330	COL4A1,COL4A2,COL5A3,FLRT2,FN1,LAMA4,LEPREL1,LOXL2,MMP1,SPARC,TGFBI,THBS1
GO:0005604	basement membrane	8	91	1.42e-09	ENSP00000230538,ENSP00000231061,ENSP00000316881,ENSP00000346839,ENSP00000353654,ENSP00000364979,ENSP00000373783,ENSP00000416330	COL4A1,COL4A2,FN1,LAMA4,LEPREL1,LOXL2,SPARC,TGFBI
GO:0062023	collagen-containing extracellular matrix	9	144	1.42e-09	ENSP00000230538,ENSP00000231061,ENSP00000264828,ENSP00000316881,ENSP00000346839,ENSP00000353654,ENSP00000364979,ENSP00000373783,ENSP00000416330	COL4A1,COL4A2,COL5A3,FN1,LAMA4,LEPREL1,LOXL2,SPARC,TGFBI
GO:0044421	extracellular region part	18	1375	2.17e-09	ENSP00000188790,ENSP00000230538,ENSP00000231061,ENSP00000242208,ENSP00000260356,ENSP00000264828,ENSP00000301178,ENSP00000316881,ENSP00000322788,ENSP00000332879,ENSP00000346839,ENSP00000353654,ENSP00000363081,ENSP00000364979,ENSP00000373783,ENSP00000391800,ENSP00000416330,ENSP00000480043	APLN,AXL,COL4A1,COL4A2,COL5A3,DKK1,FAP,FLRT2,FN1,INHBA,LAMA4,LEPREL1,LOXL2,MMP1,SPARC,TGFBI,THBS1,VEGFC
GO:0005788	endoplasmic reticulum lumen	10	299	1.72e-08	ENSP00000215909,ENSP00000260356,ENSP00000264828,ENSP00000295633,ENSP00000300527,ENSP00000316881,ENSP00000346839,ENSP00000353654,ENSP00000355180,ENSP00000364979	COL4A1,COL4A2,COL5A3,COL6A1,COL6A2,FN1,FSTL1,LEPREL1,LGALS1,THBS1
GO:0044432	endoplasmic reticulum part	14	1294	4.67e-06	ENSP00000215909,ENSP00000260356,ENSP00000264828,ENSP00000282903,ENSP00000295633,ENSP00000300527,ENSP00000316881,ENSP00000332879,ENSP00000339191,ENSP00000346839,ENSP00000353654,ENSP00000355180,ENSP00000364979,ENSP00000411528	CAV1,COL4A1,COL4A2,COL5A3,COL6A1,COL6A2,FLRT2,FN1,FSTL1,GJC1,LEPREL1,LGALS1,PLOD2,THBS1
GO:0044420	extracellular matrix component	5	59	5.38e-06	ENSP00000230538,ENSP00000264828,ENSP00000346839,ENSP00000353654,ENSP00000364979	COL4A1,COL4A2,COL5A3,FN1,LAMA4
GO:0012505	endomembrane system	24	4347	7.48e-06	ENSP00000215909,ENSP00000231061,ENSP00000260356,ENSP00000261799,ENSP00000262428,ENSP00000264828,ENSP00000282588,ENSP00000282903,ENSP00000295633,ENSP00000300527,ENSP00000316881,ENSP00000321326,ENSP00000332879,ENSP00000339191,ENSP00000346839,ENSP00000353654,ENSP00000355180,ENSP00000363081,ENSP00000364979,ENSP00000373783,ENSP00000377941,ENSP00000411528,ENSP00000416330,ENSP00000480043	ACTN1,CAV1,COL4A1,COL4A2,COL5A3,COL6A1,COL6A2,COTL1,DKK1,F2R,FLRT2,FN1,FSTL1,GJC1,ITGA1,LEPREL1,LGALS1,LOXL2,PDGFRB,PLOD2,SPARC,TGFBI,THBS1,VEGFC
GO:0031093	platelet alpha granule lumen	5	68	8.37e-06	ENSP00000231061,ENSP00000260356,ENSP00000346839,ENSP00000377941,ENSP00000480043	ACTN1,FN1,SPARC,THBS1,VEGFC
GO:0005581	collagen trimer	5	88	2.55e-05	ENSP00000264828,ENSP00000300527,ENSP00000353654,ENSP00000355180,ENSP00000364979	COL4A1,COL4A2,COL5A3,COL6A1,COL6A2
GO:0005783	endoplasmic reticulum	15	1796	2.55e-05	ENSP00000215909,ENSP00000260356,ENSP00000264828,ENSP00000282903,ENSP00000295633,ENSP00000300527,ENSP00000316881,ENSP00000332879,ENSP00000339191,ENSP00000346839,ENSP00000353654,ENSP00000355180,ENSP00000364979,ENSP00000373783,ENSP00000411528	CAV1,COL4A1,COL4A2,COL5A3,COL6A1,COL6A2,FLRT2,FN1,FSTL1,GJC1,LEPREL1,LGALS1,LOXL2,PLOD2,THBS1
GO:0009986	cell surface	9	690	0.00014	ENSP00000188790,ENSP00000215909,ENSP00000231061,ENSP00000260356,ENSP00000261799,ENSP00000282588,ENSP00000301178,ENSP00000321326,ENSP00000321573	AXL,DCBLD2,F2R,FAP,ITGA1,LGALS1,PDGFRB,SPARC,THBS1
GO:0005615	extracellular space	11	1134	0.00018	ENSP00000188790,ENSP00000231061,ENSP00000242208,ENSP00000260356,ENSP00000301178,ENSP00000346839,ENSP00000363081,ENSP00000373783,ENSP00000391800,ENSP00000416330,ENSP00000480043	APLN,AXL,DKK1,FAP,FN1,INHBA,LOXL2,SPARC,TGFBI,THBS1,VEGFC
GO:0098644	complex of collagen trimers	3	19	0.00018	ENSP00000264828,ENSP00000353654,ENSP00000364979	COL4A1,COL4A2,COL5A3
GO:0044459	plasma membrane part	16	2651	0.00043	ENSP00000188790,ENSP00000260356,ENSP00000261799,ENSP00000282588,ENSP00000294489,ENSP00000301178,ENSP00000302289,ENSP00000321326,ENSP00000321573,ENSP00000332879,ENSP00000339191,ENSP00000346839,ENSP00000351022,ENSP00000366243,ENSP00000411528,ENSP00000424226	AXL,CAV1,DCBLD2,EMB,F2R,FAP,FLRT2,FN1,GJC1,ITGA1,PDGFRB,PDPN,TENM3,THBS1,TMEM2,TPM1
GO:0034774	secretory granule lumen	6	323	0.00064	ENSP00000231061,ENSP00000260356,ENSP00000262428,ENSP00000346839,ENSP00000377941,ENSP00000480043	ACTN1,COTL1,FN1,SPARC,THBS1,VEGFC
GO:0005587	collagen type IV trimer	2	6	0.0012	ENSP00000353654,ENSP00000364979	COL4A1,COL4A2
GO:0005577	fibrinogen complex	2	8	0.0017	ENSP00000260356,ENSP00000346839	FN1,THBS1
GO:0030141	secretory granule	8	828	0.0021	ENSP00000231061,ENSP00000260356,ENSP00000262428,ENSP00000282588,ENSP00000339191,ENSP00000346839,ENSP00000377941,ENSP00000480043	ACTN1,CAV1,COTL1,FN1,ITGA1,SPARC,THBS1,VEGFC
GO:0031226	intrinsic component of plasma membrane	11	1641	0.0029	ENSP00000261799,ENSP00000282588,ENSP00000294489,ENSP00000301178,ENSP00000302289,ENSP00000321326,ENSP00000321573,ENSP00000332879,ENSP00000339191,ENSP00000366243,ENSP00000424226	AXL,CAV1,DCBLD2,EMB,F2R,FLRT2,ITGA1,PDGFRB,PDPN,TENM3,TMEM2
GO:0001726	ruffle	4	164	0.003	ENSP00000188790,ENSP00000294489,ENSP00000351022,ENSP00000377941	ACTN1,FAP,PDPN,TPM1
GO:0005886	plasma membrane	21	5159	0.0031	ENSP00000188790,ENSP00000260356,ENSP00000261799,ENSP00000282588,ENSP00000294489,ENSP00000300527,ENSP00000301178,ENSP00000302289,ENSP00000321326,ENSP00000321573,ENSP00000332879,ENSP00000339191,ENSP00000346839,ENSP00000351022,ENSP00000355180,ENSP00000363081,ENSP00000366243,ENSP00000377941,ENSP00000411528,ENSP00000416330,ENSP00000424226	ACTN1,AXL,CAV1,COL6A1,COL6A2,DCBLD2,DKK1,EMB,F2R,FAP,FLRT2,FN1,GJC1,ITGA1,PDGFRB,PDPN,TENM3,TGFBI,THBS1,TMEM2,TPM1
GO:0044444	cytoplasmic part	30	9377	0.0035	ENSP00000215909,ENSP00000231061,ENSP00000242208,ENSP00000260356,ENSP00000260526,ENSP00000261799,ENSP00000262428,ENSP00000264828,ENSP00000282588,ENSP00000282903,ENSP00000294489,ENSP00000295633,ENSP00000300527,ENSP00000316881,ENSP00000321326,ENSP00000332879,ENSP00000338785,ENSP00000339191,ENSP00000346839,ENSP00000351022,ENSP00000353654,ENSP00000355180,ENSP00000363081,ENSP00000364979,ENSP00000373783…	ACTN1,APLN,ARHGAP29,CAV1,COL4A1,COL4A2,COL5A3,COL6A1,COL6A2,COTL1,DKK1,F2R,FLRT2,FN1,FSTL1,GJC1,INHBA,ITGA1,LEPREL1,LGALS1,LOXL2,PDGFRB,PDPN,PLOD2,SPARC,STARD13,TGFBI,THBS1,TPM1,VEGFC
GO:0071437	invadopodium	2	16	0.0042	ENSP00000188790,ENSP00000294489	FAP,PDPN
GO:0032587	ruffle membrane	3	87	0.0054	ENSP00000188790,ENSP00000294489,ENSP00000351022	FAP,PDPN,TPM1
GO:0045177	apical part of cell	5	370	0.0061	ENSP00000188790,ENSP00000261799,ENSP00000294489,ENSP00000339191,ENSP00000346839	CAV1,FAP,FN1,PDGFRB,PDPN
GO:0005887	integral component of plasma membrane	10	1564	0.0062	ENSP00000282588,ENSP00000294489,ENSP00000301178,ENSP00000302289,ENSP00000321326,ENSP00000321573,ENSP00000332879,ENSP00000339191,ENSP00000366243,ENSP00000424226	AXL,CAV1,DCBLD2,EMB,F2R,FLRT2,ITGA1,PDPN,TENM3,TMEM2
GO:0031258	lamellipodium membrane	2	22	0.0067	ENSP00000188790,ENSP00000294489	FAP,PDPN
GO:0031410	cytoplasmic vesicle	12	2226	0.0074	ENSP00000231061,ENSP00000260356,ENSP00000261799,ENSP00000262428,ENSP00000282588,ENSP00000294489,ENSP00000321326,ENSP00000339191,ENSP00000346839,ENSP00000363081,ENSP00000377941,ENSP00000480043	ACTN1,CAV1,COTL1,DKK1,F2R,FN1,ITGA1,PDGFRB,PDPN,SPARC,THBS1,VEGFC
GO:0045121	membrane raft	4	300	0.0184	ENSP00000282588,ENSP00000294489,ENSP00000321326,ENSP00000339191	CAV1,F2R,ITGA1,PDPN
GO:0016324	apical plasma membrane	4	307	0.019	ENSP00000261799,ENSP00000294489,ENSP00000339191,ENSP00000346839	CAV1,FN1,PDGFRB,PDPN
GO:0045178	basal part of cell	2	44	0.0195	ENSP00000188790,ENSP00000282588	FAP,ITGA1
GO:0016020	membrane	26	8420	0.0204	ENSP00000188790,ENSP00000231061,ENSP00000260356,ENSP00000261799,ENSP00000282588,ENSP00000282903,ENSP00000294489,ENSP00000300527,ENSP00000301178,ENSP00000302289,ENSP00000321326,ENSP00000321573,ENSP00000332879,ENSP00000338785,ENSP00000339191,ENSP00000346839,ENSP00000351022,ENSP00000355180,ENSP00000363081,ENSP00000366243,ENSP00000373783,ENSP00000377941,ENSP00000411528,ENSP00000416330,ENSP00000424226…	ACTN1,AXL,CAV1,COL6A1,COL6A2,DCBLD2,DKK1,EMB,F2R,FAP,FLRT2,FN1,GJC1,ITGA1,LOXL2,PDGFRB,PDPN,PLOD2,SPARC,STARD13,TENM3,TGFBI,THBS1,TMEM2,TPM1,VEGFC
GO:0001725	stress fiber	2	50	0.0238	ENSP00000351022,ENSP00000377941	ACTN1,TPM1
GO:0014704	intercalated disc	2	51	0.0238	ENSP00000377941,ENSP00000411528	ACTN1,GJC1
GO:0098590	plasma membrane region	7	1061	0.0238	ENSP00000188790,ENSP00000261799,ENSP00000294489,ENSP00000321326,ENSP00000339191,ENSP00000346839,ENSP00000351022	CAV1,F2R,FAP,FN1,PDGFRB,PDPN,TPM1
GO:0005737	cytoplasm	31	11238	0.0286	ENSP00000188790,ENSP00000215909,ENSP00000231061,ENSP00000242208,ENSP00000260356,ENSP00000260526,ENSP00000261799,ENSP00000262428,ENSP00000264828,ENSP00000282588,ENSP00000282903,ENSP00000294489,ENSP00000295633,ENSP00000300527,ENSP00000316881,ENSP00000321326,ENSP00000332879,ENSP00000338785,ENSP00000339191,ENSP00000346839,ENSP00000351022,ENSP00000353654,ENSP00000355180,ENSP00000363081,ENSP00000364979…	ACTN1,APLN,ARHGAP29,CAV1,COL4A1,COL4A2,COL5A3,COL6A1,COL6A2,COTL1,DKK1,F2R,FAP,FLRT2,FN1,FSTL1,GJC1,INHBA,ITGA1,LEPREL1,LGALS1,LOXL2,PDGFRB,PDPN,PLOD2,SPARC,STARD13,TGFBI,THBS1,TPM1,VEGFC
GO:0016529	sarcoplasmic reticulum	2	61	0.0301	ENSP00000260356,ENSP00000316881	LEPREL1,THBS1
GO:0044433	cytoplasmic vesicle part	8	1447	0.0324	ENSP00000231061,ENSP00000260356,ENSP00000262428,ENSP00000339191,ENSP00000346839,ENSP00000363081,ENSP00000377941,ENSP00000480043	ACTN1,CAV1,COTL1,DKK1,FN1,SPARC,THBS1,VEGFC
GO:0099081	supramolecular polymer	6	880	0.0336	ENSP00000264828,ENSP00000351022,ENSP00000353654,ENSP00000355180,ENSP00000364979,ENSP00000377941	ACTN1,COL4A1,COL4A2,COL5A3,COL6A1,TPM1
GO:0005811	lipid droplet	2	74	0.0383	ENSP00000338785,ENSP00000339191	CAV1,STARD13
GO:0005901	caveola	2	74	0.0383	ENSP00000321326,ENSP00000339191	CAV1,F2R
Biological process
GO:0030198	extracellular matrix organization	15	296	3.99e-14	ENSP00000061240,ENSP00000230538,ENSP00000231061,ENSP00000260356,ENSP00000264828,ENSP00000282588,ENSP00000300527,ENSP00000322788,ENSP00000332879,ENSP00000346839,ENSP00000353654,ENSP00000355180,ENSP00000364979,ENSP00000373783,ENSP00000416330	COL4A1,COL4A2,COL5A3,COL6A1,COL6A2,FLRT2,FN1,ITGA1,LAMA4,LOXL2,MMP1,SPARC,TGFBI,THBS1,TLL1
GO:0009653	anatomical structure morphogenesis	25	1992	9.98e-13	ENSP00000188790,ENSP00000242208,ENSP00000260356,ENSP00000261799,ENSP00000282588,ENSP00000294489,ENSP00000301178,ENSP00000321326,ENSP00000332879,ENSP00000338785,ENSP00000339191,ENSP00000346839,ENSP00000351022,ENSP00000353654,ENSP00000355180,ENSP00000363081,ENSP00000364979,ENSP00000366243,ENSP00000373783,ENSP00000377941,ENSP00000391800,ENSP00000411528,ENSP00000416330,ENSP00000424226,ENSP00000480043	ACTN1,APLN,AXL,CAV1,COL4A1,COL4A2,COL6A1,DKK1,F2R,FAP,FLRT2,FN1,GJC1,INHBA,ITGA1,LOXL2,PDGFRB,PDPN,STARD13,TENM3,TGFBI,THBS1,TMEM2,TPM1,VEGFC
GO:0048646	anatomical structure formation involved in morphogenesis	18	831	5.43e-12	ENSP00000188790,ENSP00000242208,ENSP00000260356,ENSP00000261799,ENSP00000294489,ENSP00000339191,ENSP00000346839,ENSP00000351022,ENSP00000353654,ENSP00000355180,ENSP00000363081,ENSP00000364979,ENSP00000366243,ENSP00000373783,ENSP00000377941,ENSP00000391800,ENSP00000416330,ENSP00000480043	ACTN1,APLN,CAV1,COL4A1,COL4A2,COL6A1,DKK1,FAP,FN1,INHBA,LOXL2,PDGFRB,PDPN,TGFBI,THBS1,TMEM2,TPM1,VEGFC
GO:0072359	circulatory system development	17	807	4.74e-11	ENSP00000188790,ENSP00000231061,ENSP00000260356,ENSP00000261799,ENSP00000294489,ENSP00000332879,ENSP00000339191,ENSP00000346839,ENSP00000351022,ENSP00000353654,ENSP00000364979,ENSP00000366243,ENSP00000373783,ENSP00000391800,ENSP00000411528,ENSP00000416330,ENSP00000480043	APLN,CAV1,COL4A1,COL4A2,FAP,FLRT2,FN1,GJC1,LOXL2,PDGFRB,PDPN,SPARC,TGFBI,THBS1,TMEM2,TPM1,VEGFC
GO:0001525	angiogenesis	12	297	1.72e-10	ENSP00000188790,ENSP00000260356,ENSP00000261799,ENSP00000339191,ENSP00000346839,ENSP00000353654,ENSP00000364979,ENSP00000366243,ENSP00000373783,ENSP00000391800,ENSP00000416330,ENSP00000480043	APLN,CAV1,COL4A1,COL4A2,FAP,FN1,LOXL2,PDGFRB,TGFBI,THBS1,TMEM2,VEGFC
GO:0001944	vasculature development	14	487	1.72e-10	ENSP00000188790,ENSP00000260356,ENSP00000261799,ENSP00000294489,ENSP00000339191,ENSP00000346839,ENSP00000353654,ENSP00000364979,ENSP00000366243,ENSP00000373783,ENSP00000391800,ENSP00000411528,ENSP00000416330,ENSP00000480043	APLN,CAV1,COL4A1,COL4A2,FAP,FN1,GJC1,LOXL2,PDGFRB,PDPN,TGFBI,THBS1,TMEM2,VEGFC
GO:0048514	blood vessel morphogenesis	13	381	1.72e-10	ENSP00000188790,ENSP00000260356,ENSP00000261799,ENSP00000339191,ENSP00000346839,ENSP00000353654,ENSP00000364979,ENSP00000366243,ENSP00000373783,ENSP00000391800,ENSP00000411528,ENSP00000416330,ENSP00000480043	APLN,CAV1,COL4A1,COL4A2,FAP,FN1,GJC1,LOXL2,PDGFRB,TGFBI,THBS1,TMEM2,VEGFC
GO:0035295	tube development	16	793	2.97e-10	ENSP00000188790,ENSP00000231061,ENSP00000260356,ENSP00000261799,ENSP00000294489,ENSP00000338785,ENSP00000339191,ENSP00000346839,ENSP00000353654,ENSP00000364979,ENSP00000366243,ENSP00000373783,ENSP00000391800,ENSP00000411528,ENSP00000416330,ENSP00000480043	APLN,CAV1,COL4A1,COL4A2,FAP,FN1,GJC1,LOXL2,PDGFRB,PDPN,SPARC,STARD13,TGFBI,THBS1,TMEM2,VEGFC
GO:0035239	tube morphogenesis	14	615	1.86e-09	ENSP00000188790,ENSP00000260356,ENSP00000261799,ENSP00000338785,ENSP00000339191,ENSP00000346839,ENSP00000353654,ENSP00000364979,ENSP00000366243,ENSP00000373783,ENSP00000391800,ENSP00000411528,ENSP00000416330,ENSP00000480043	APLN,CAV1,COL4A1,COL4A2,FAP,FN1,GJC1,LOXL2,PDGFRB,STARD13,TGFBI,THBS1,TMEM2,VEGFC
GO:0051239	regulation of multicellular organismal process	24	2788	4.78e-09	ENSP00000188790,ENSP00000215909,ENSP00000230538,ENSP00000231061,ENSP00000242208,ENSP00000256759,ENSP00000260356,ENSP00000261799,ENSP00000294489,ENSP00000301178,ENSP00000321326,ENSP00000332879,ENSP00000338785,ENSP00000339191,ENSP00000346839,ENSP00000351022,ENSP00000353654,ENSP00000363081,ENSP00000366243,ENSP00000373783,ENSP00000391800,ENSP00000411528,ENSP00000424226,ENSP00000480043	APLN,AXL,CAV1,COL4A2,DKK1,F2R,FAP,FLRT2,FN1,FST,GJC1,INHBA,LAMA4,LGALS1,LOXL2,PDGFRB,PDPN,SPARC,STARD13,TENM3,THBS1,TMEM2,TPM1,VEGFC
GO:0048856	anatomical structure development	30	5085	1.93e-08	ENSP00000061240,ENSP00000188790,ENSP00000215909,ENSP00000231061,ENSP00000242208,ENSP00000256759,ENSP00000260356,ENSP00000261799,ENSP00000264828,ENSP00000282588,ENSP00000294489,ENSP00000301178,ENSP00000321326,ENSP00000332879,ENSP00000338785,ENSP00000339191,ENSP00000346839,ENSP00000351022,ENSP00000353654,ENSP00000355180,ENSP00000363081,ENSP00000364979,ENSP00000366243,ENSP00000373783,ENSP00000377941…	ACTN1,APLN,AXL,CAV1,COL4A1,COL4A2,COL5A3,COL6A1,DKK1,F2R,FAP,FLRT2,FN1,FST,GJC1,INHBA,ITGA1,LGALS1,LOXL2,PDGFRB,PDPN,SPARC,STARD13,TENM3,TGFBI,THBS1,TLL1,TMEM2,TPM1,VEGFC
GO:0007275	multicellular organism development	29	4726	2.2e-08	ENSP00000061240,ENSP00000188790,ENSP00000215909,ENSP00000231061,ENSP00000242208,ENSP00000256759,ENSP00000260356,ENSP00000261799,ENSP00000264828,ENSP00000282588,ENSP00000294489,ENSP00000301178,ENSP00000332879,ENSP00000338785,ENSP00000339191,ENSP00000346839,ENSP00000351022,ENSP00000353654,ENSP00000355180,ENSP00000363081,ENSP00000364979,ENSP00000366243,ENSP00000373783,ENSP00000377941,ENSP00000391800…	ACTN1,APLN,AXL,CAV1,COL4A1,COL4A2,COL5A3,COL6A1,DKK1,FAP,FLRT2,FN1,FST,GJC1,INHBA,ITGA1,LGALS1,LOXL2,PDGFRB,PDPN,SPARC,STARD13,TENM3,TGFBI,THBS1,TLL1,TMEM2,TPM1,VEGFC
GO:0048731	system development	27	4144	5.07e-08	ENSP00000061240,ENSP00000188790,ENSP00000215909,ENSP00000231061,ENSP00000242208,ENSP00000256759,ENSP00000260356,ENSP00000261799,ENSP00000264828,ENSP00000282588,ENSP00000294489,ENSP00000301178,ENSP00000332879,ENSP00000339191,ENSP00000346839,ENSP00000351022,ENSP00000353654,ENSP00000363081,ENSP00000364979,ENSP00000366243,ENSP00000373783,ENSP00000377941,ENSP00000391800,ENSP00000411528,ENSP00000416330…	ACTN1,APLN,AXL,CAV1,COL4A1,COL4A2,COL5A3,DKK1,FAP,FLRT2,FN1,FST,GJC1,INHBA,ITGA1,LGALS1,LOXL2,PDGFRB,PDPN,SPARC,TENM3,TGFBI,THBS1,TLL1,TMEM2,TPM1,VEGFC
GO:0007155	cell adhesion	14	843	7.75e-08	ENSP00000188790,ENSP00000230538,ENSP00000260356,ENSP00000264828,ENSP00000282588,ENSP00000300527,ENSP00000301178,ENSP00000332879,ENSP00000346839,ENSP00000355180,ENSP00000373783,ENSP00000377941,ENSP00000416330,ENSP00000424226	ACTN1,AXL,COL5A3,COL6A1,COL6A2,FAP,FLRT2,FN1,ITGA1,LAMA4,LOXL2,TENM3,TGFBI,THBS1
GO:2000026	regulation of multicellular organismal development	19	1876	8.41e-08	ENSP00000215909,ENSP00000230538,ENSP00000231061,ENSP00000242208,ENSP00000256759,ENSP00000260356,ENSP00000261799,ENSP00000294489,ENSP00000301178,ENSP00000332879,ENSP00000338785,ENSP00000339191,ENSP00000346839,ENSP00000353654,ENSP00000363081,ENSP00000366243,ENSP00000373783,ENSP00000424226,ENSP00000480043	AXL,CAV1,COL4A2,DKK1,FLRT2,FN1,FST,INHBA,LAMA4,LGALS1,LOXL2,PDGFRB,PDPN,SPARC,STARD13,TENM3,THBS1,TMEM2,VEGFC
GO:0051240	positive regulation of multicellular organismal process	17	1551	2.88e-07	ENSP00000231061,ENSP00000242208,ENSP00000256759,ENSP00000260356,ENSP00000261799,ENSP00000294489,ENSP00000301178,ENSP00000321326,ENSP00000332879,ENSP00000339191,ENSP00000346839,ENSP00000351022,ENSP00000363081,ENSP00000373783,ENSP00000391800,ENSP00000424226,ENSP00000480043	APLN,AXL,CAV1,DKK1,F2R,FLRT2,FN1,FST,INHBA,LOXL2,PDGFRB,PDPN,SPARC,TENM3,THBS1,TPM1,VEGFC
GO:0008285	negative regulation of cell population proliferation	12	669	5.71e-07	ENSP00000188790,ENSP00000231061,ENSP00000242208,ENSP00000260356,ENSP00000282588,ENSP00000294489,ENSP00000316881,ENSP00000321326,ENSP00000339191,ENSP00000351022,ENSP00000391800,ENSP00000480043	APLN,CAV1,F2R,FAP,INHBA,ITGA1,LEPREL1,PDPN,SPARC,THBS1,TPM1,VEGFC
GO:0050793	regulation of developmental process	20	2416	6.97e-07	ENSP00000215909,ENSP00000230538,ENSP00000231061,ENSP00000242208,ENSP00000256759,ENSP00000260356,ENSP00000261799,ENSP00000294489,ENSP00000301178,ENSP00000332879,ENSP00000338785,ENSP00000339191,ENSP00000346839,ENSP00000351022,ENSP00000353654,ENSP00000363081,ENSP00000366243,ENSP00000373783,ENSP00000424226,ENSP00000480043	AXL,CAV1,COL4A2,DKK1,FLRT2,FN1,FST,INHBA,LAMA4,LGALS1,LOXL2,PDGFRB,PDPN,SPARC,STARD13,TENM3,THBS1,TMEM2,TPM1,VEGFC
GO:0051270	regulation of cellular component movement	13	886	1.13e-06	ENSP00000230538,ENSP00000231061,ENSP00000260356,ENSP00000261799,ENSP00000294489,ENSP00000321326,ENSP00000332879,ENSP00000338785,ENSP00000339191,ENSP00000346839,ENSP00000351022,ENSP00000377941,ENSP00000480043	ACTN1,CAV1,F2R,FLRT2,FN1,LAMA4,PDGFRB,PDPN,SPARC,STARD13,THBS1,TPM1,VEGFC
GO:0006928	movement of cell or subcellular component	15	1355	2.55e-06	ENSP00000188790,ENSP00000260356,ENSP00000261799,ENSP00000282588,ENSP00000294489,ENSP00000301178,ENSP00000322788,ENSP00000332879,ENSP00000338785,ENSP00000339191,ENSP00000346839,ENSP00000351022,ENSP00000373783,ENSP00000411528,ENSP00000480043	AXL,CAV1,FAP,FLRT2,FN1,GJC1,ITGA1,LOXL2,MMP1,PDGFRB,PDPN,STARD13,THBS1,TPM1,VEGFC
GO:0048513	animal organ development	21	2926	2.63e-06	ENSP00000215909,ENSP00000231061,ENSP00000242208,ENSP00000256759,ENSP00000261799,ENSP00000264828,ENSP00000294489,ENSP00000301178,ENSP00000332879,ENSP00000339191,ENSP00000346839,ENSP00000351022,ENSP00000363081,ENSP00000364979,ENSP00000373783,ENSP00000377941,ENSP00000391800,ENSP00000411528,ENSP00000416330,ENSP00000424226,ENSP00000480043	ACTN1,APLN,AXL,CAV1,COL4A1,COL5A3,DKK1,FLRT2,FN1,FST,GJC1,INHBA,LGALS1,LOXL2,PDGFRB,PDPN,SPARC,TENM3,TGFBI,TPM1,VEGFC
GO:0016477	cell migration	12	812	3.84e-06	ENSP00000188790,ENSP00000260356,ENSP00000261799,ENSP00000282588,ENSP00000294489,ENSP00000301178,ENSP00000322788,ENSP00000338785,ENSP00000339191,ENSP00000346839,ENSP00000373783,ENSP00000480043	AXL,CAV1,FAP,FN1,ITGA1,LOXL2,MMP1,PDGFRB,PDPN,STARD13,THBS1,VEGFC
GO:0032501	multicellular organismal process	30	6507	5.79e-06	ENSP00000061240,ENSP00000188790,ENSP00000215909,ENSP00000231061,ENSP00000242208,ENSP00000256759,ENSP00000260356,ENSP00000261799,ENSP00000264828,ENSP00000282588,ENSP00000294489,ENSP00000301178,ENSP00000321326,ENSP00000332879,ENSP00000338785,ENSP00000339191,ENSP00000346839,ENSP00000351022,ENSP00000353654,ENSP00000355180,ENSP00000363081,ENSP00000364979,ENSP00000366243,ENSP00000373783,ENSP00000377941…	ACTN1,APLN,AXL,CAV1,COL4A1,COL4A2,COL5A3,COL6A1,DKK1,F2R,FAP,FLRT2,FN1,FST,GJC1,INHBA,ITGA1,LGALS1,LOXL2,PDGFRB,PDPN,SPARC,STARD13,TENM3,TGFBI,THBS1,TLL1,TMEM2,TPM1,VEGFC
GO:0001706	endoderm formation	5	52	7.14e-06	ENSP00000242208,ENSP00000346839,ENSP00000353654,ENSP00000355180,ENSP00000363081	COL4A2,COL6A1,DKK1,FN1,INHBA
GO:0030154	cell differentiation	22	3457	7.66e-06	ENSP00000061240,ENSP00000215909,ENSP00000242208,ENSP00000256759,ENSP00000261799,ENSP00000282588,ENSP00000294489,ENSP00000301178,ENSP00000332879,ENSP00000339191,ENSP00000346839,ENSP00000351022,ENSP00000353654,ENSP00000355180,ENSP00000363081,ENSP00000364979,ENSP00000373783,ENSP00000377941,ENSP00000411528,ENSP00000416330,ENSP00000424226,ENSP00000480043	ACTN1,AXL,CAV1,COL4A1,COL4A2,COL6A1,DKK1,FLRT2,FN1,FST,GJC1,INHBA,ITGA1,LGALS1,LOXL2,PDGFRB,PDPN,TENM3,TGFBI,TLL1,TPM1,VEGFC
GO:0030334	regulation of cell migration	11	753	1.39e-05	ENSP00000230538,ENSP00000231061,ENSP00000260356,ENSP00000261799,ENSP00000294489,ENSP00000321326,ENSP00000332879,ENSP00000338785,ENSP00000346839,ENSP00000351022,ENSP00000480043	F2R,FLRT2,FN1,LAMA4,PDGFRB,PDPN,SPARC,STARD13,THBS1,TPM1,VEGFC
GO:0040011	locomotion	13	1144	1.48e-05	ENSP00000188790,ENSP00000260356,ENSP00000261799,ENSP00000282588,ENSP00000294489,ENSP00000301178,ENSP00000322788,ENSP00000332879,ENSP00000338785,ENSP00000339191,ENSP00000346839,ENSP00000373783,ENSP00000480043	AXL,CAV1,FAP,FLRT2,FN1,ITGA1,LOXL2,MMP1,PDGFRB,PDPN,STARD13,THBS1,VEGFC
GO:0009888	tissue development	15	1626	1.9e-05	ENSP00000242208,ENSP00000261799,ENSP00000294489,ENSP00000338785,ENSP00000339191,ENSP00000346839,ENSP00000351022,ENSP00000353654,ENSP00000355180,ENSP00000363081,ENSP00000364979,ENSP00000373783,ENSP00000411528,ENSP00000416330,ENSP00000480043	CAV1,COL4A1,COL4A2,COL6A1,DKK1,FN1,GJC1,INHBA,LOXL2,PDGFRB,PDPN,STARD13,TGFBI,TPM1,VEGFC
GO:0030155	regulation of cell adhesion	10	623	2.14e-05	ENSP00000215909,ENSP00000230538,ENSP00000260356,ENSP00000294489,ENSP00000339191,ENSP00000346839,ENSP00000351022,ENSP00000416330,ENSP00000424226,ENSP00000480043	CAV1,FN1,LAMA4,LGALS1,PDPN,TENM3,TGFBI,THBS1,TPM1,VEGFC
GO:0048523	negative regulation of cellular process	24	4454	2.45e-05	ENSP00000188790,ENSP00000215909,ENSP00000231061,ENSP00000242208,ENSP00000256759,ENSP00000260356,ENSP00000261799,ENSP00000282588,ENSP00000294489,ENSP00000301178,ENSP00000316881,ENSP00000321326,ENSP00000321573,ENSP00000332879,ENSP00000338785,ENSP00000339191,ENSP00000346839,ENSP00000351022,ENSP00000363081,ENSP00000373783,ENSP00000377941,ENSP00000391800,ENSP00000416330,ENSP00000480043	ACTN1,APLN,AXL,CAV1,DCBLD2,DKK1,F2R,FAP,FLRT2,FN1,FST,INHBA,ITGA1,LEPREL1,LGALS1,LOXL2,PDGFRB,PDPN,SPARC,STARD13,TGFBI,THBS1,TPM1,VEGFC
GO:0030193	regulation of blood coagulation	5	77	3.17e-05	ENSP00000188790,ENSP00000260356,ENSP00000294489,ENSP00000321326,ENSP00000339191	CAV1,F2R,FAP,PDPN,THBS1
GO:0048519	negative regulation of biological process	25	4953	3.56e-05	ENSP00000188790,ENSP00000215909,ENSP00000231061,ENSP00000242208,ENSP00000256759,ENSP00000260356,ENSP00000261799,ENSP00000282588,ENSP00000294489,ENSP00000301178,ENSP00000316881,ENSP00000321326,ENSP00000321573,ENSP00000332879,ENSP00000338785,ENSP00000339191,ENSP00000346839,ENSP00000351022,ENSP00000353654,ENSP00000363081,ENSP00000373783,ENSP00000377941,ENSP00000391800,ENSP00000416330,ENSP00000480043	ACTN1,APLN,AXL,CAV1,COL4A2,DCBLD2,DKK1,F2R,FAP,FLRT2,FN1,FST,INHBA,ITGA1,LEPREL1,LGALS1,LOXL2,PDGFRB,PDPN,SPARC,STARD13,TGFBI,THBS1,TPM1,VEGFC
GO:0007369	gastrulation	6	158	4.13e-05	ENSP00000242208,ENSP00000346839,ENSP00000353654,ENSP00000355180,ENSP00000363081,ENSP00000391800	APLN,COL4A2,COL6A1,DKK1,FN1,INHBA
GO:0051128	regulation of cellular component organization	17	2306	4.31e-05	ENSP00000188790,ENSP00000215909,ENSP00000231061,ENSP00000242208,ENSP00000260356,ENSP00000261799,ENSP00000294489,ENSP00000301178,ENSP00000321573,ENSP00000322788,ENSP00000332879,ENSP00000339191,ENSP00000346839,ENSP00000351022,ENSP00000363081,ENSP00000391800,ENSP00000424226	APLN,AXL,CAV1,DCBLD2,DKK1,FAP,FLRT2,FN1,INHBA,LGALS1,MMP1,PDGFRB,PDPN,SPARC,TENM3,THBS1,TPM1
GO:0051241	negative regulation of multicellular organismal process	12	1098	5.32e-05	ENSP00000215909,ENSP00000231061,ENSP00000242208,ENSP00000260356,ENSP00000301178,ENSP00000321326,ENSP00000338785,ENSP00000346839,ENSP00000353654,ENSP00000363081,ENSP00000373783,ENSP00000391800	APLN,AXL,COL4A2,DKK1,F2R,FN1,INHBA,LGALS1,LOXL2,SPARC,STARD13,THBS1
GO:0009611	response to wounding	9	547	5.55e-05	ENSP00000215909,ENSP00000231061,ENSP00000261799,ENSP00000294489,ENSP00000301178,ENSP00000321326,ENSP00000321573,ENSP00000346839,ENSP00000351022	AXL,DCBLD2,F2R,FN1,LGALS1,PDGFRB,PDPN,SPARC,TPM1
GO:0032989	cellular component morphogenesis	10	720	5.8e-05	ENSP00000261799,ENSP00000282588,ENSP00000294489,ENSP00000301178,ENSP00000332879,ENSP00000346839,ENSP00000351022,ENSP00000363081,ENSP00000377941,ENSP00000424226	ACTN1,AXL,DKK1,FLRT2,FN1,ITGA1,PDGFRB,PDPN,TENM3,TPM1
GO:0016043	cellular component organization	25	5163	6.83e-05	ENSP00000061240,ENSP00000230538,ENSP00000231061,ENSP00000260356,ENSP00000261799,ENSP00000264828,ENSP00000282588,ENSP00000294489,ENSP00000300527,ENSP00000301178,ENSP00000321326,ENSP00000322788,ENSP00000332879,ENSP00000339191,ENSP00000346839,ENSP00000351022,ENSP00000353654,ENSP00000355180,ENSP00000363081,ENSP00000364979,ENSP00000373783,ENSP00000377941,ENSP00000411528,ENSP00000416330,ENSP00000424226	ACTN1,AXL,CAV1,COL4A1,COL4A2,COL5A3,COL6A1,COL6A2,DKK1,F2R,FLRT2,FN1,GJC1,ITGA1,LAMA4,LOXL2,MMP1,PDGFRB,PDPN,SPARC,TENM3,TGFBI,THBS1,TLL1,TPM1
GO:0042127	regulation of cell population proliferation	14	1594	6.83e-05	ENSP00000188790,ENSP00000231061,ENSP00000242208,ENSP00000260356,ENSP00000261799,ENSP00000282588,ENSP00000294489,ENSP00000316881,ENSP00000321326,ENSP00000339191,ENSP00000346839,ENSP00000351022,ENSP00000391800,ENSP00000480043	APLN,CAV1,F2R,FAP,FN1,INHBA,ITGA1,LEPREL1,PDGFRB,PDPN,SPARC,THBS1,TPM1,VEGFC
GO:0035987	endodermal cell differentiation	4	41	7.7e-05	ENSP00000242208,ENSP00000346839,ENSP00000353654,ENSP00000355180	COL4A2,COL6A1,FN1,INHBA
GO:1901700	response to oxygen-containing compound	13	1427	0.00011	ENSP00000215909,ENSP00000231061,ENSP00000242208,ENSP00000260356,ENSP00000261799,ENSP00000300527,ENSP00000301178,ENSP00000321326,ENSP00000339191,ENSP00000351022,ENSP00000355180,ENSP00000363081,ENSP00000364979	AXL,CAV1,COL4A1,COL6A1,COL6A2,DKK1,F2R,INHBA,LGALS1,PDGFRB,SPARC,THBS1,TPM1
GO:0010033	response to organic substance	18	2815	0.00012	ENSP00000215909,ENSP00000231061,ENSP00000242208,ENSP00000260356,ENSP00000261799,ENSP00000295633,ENSP00000300527,ENSP00000301178,ENSP00000321326,ENSP00000322788,ENSP00000332879,ENSP00000339191,ENSP00000346839,ENSP00000353654,ENSP00000355180,ENSP00000363081,ENSP00000364979,ENSP00000480043	AXL,CAV1,COL4A1,COL4A2,COL6A1,COL6A2,DKK1,F2R,FLRT2,FN1,FSTL1,INHBA,LGALS1,MMP1,PDGFRB,SPARC,THBS1,VEGFC
GO:0032879	regulation of localization	17	2524	0.00012	ENSP00000230538,ENSP00000231061,ENSP00000242208,ENSP00000260356,ENSP00000261799,ENSP00000294489,ENSP00000301178,ENSP00000321326,ENSP00000332879,ENSP00000338785,ENSP00000339191,ENSP00000346839,ENSP00000351022,ENSP00000363081,ENSP00000377941,ENSP00000391800,ENSP00000480043	ACTN1,APLN,AXL,CAV1,DKK1,F2R,FLRT2,FN1,INHBA,LAMA4,PDGFRB,PDPN,SPARC,STARD13,THBS1,TPM1,VEGFC
GO:0042060	wound healing	8	461	0.00013	ENSP00000231061,ENSP00000261799,ENSP00000294489,ENSP00000301178,ENSP00000321326,ENSP00000321573,ENSP00000346839,ENSP00000351022	AXL,DCBLD2,F2R,FN1,PDGFRB,PDPN,SPARC,TPM1
GO:0001936	regulation of endothelial cell proliferation	5	122	0.00019	ENSP00000231061,ENSP00000260356,ENSP00000339191,ENSP00000391800,ENSP00000480043	APLN,CAV1,SPARC,THBS1,VEGFC
GO:0051094	positive regulation of developmental process	12	1286	0.00021	ENSP00000242208,ENSP00000256759,ENSP00000260356,ENSP00000261799,ENSP00000294489,ENSP00000301178,ENSP00000332879,ENSP00000346839,ENSP00000363081,ENSP00000373783,ENSP00000424226,ENSP00000480043	AXL,DKK1,FLRT2,FN1,FST,INHBA,LOXL2,PDGFRB,PDPN,TENM3,THBS1,VEGFC
GO:0002576	platelet degranulation	5	129	0.00023	ENSP00000231061,ENSP00000260356,ENSP00000346839,ENSP00000377941,ENSP00000480043	ACTN1,FN1,SPARC,THBS1,VEGFC
GO:0050896	response to stimulus	30	7824	0.00023	ENSP00000215909,ENSP00000231061,ENSP00000242208,ENSP00000260356,ENSP00000260526,ENSP00000261799,ENSP00000262428,ENSP00000282588,ENSP00000282903,ENSP00000294489,ENSP00000295633,ENSP00000300527,ENSP00000301178,ENSP00000321326,ENSP00000321573,ENSP00000322788,ENSP00000332879,ENSP00000338785,ENSP00000339191,ENSP00000346839,ENSP00000351022,ENSP00000353654,ENSP00000355180,ENSP00000363081,ENSP00000364979…	APLN,ARHGAP29,AXL,CAV1,COL4A1,COL4A2,COL6A1,COL6A2,COTL1,DCBLD2,DKK1,F2R,FLRT2,FN1,FSTL1,INHBA,ITGA1,LGALS1,LOXL2,MMP1,PDGFRB,PDPN,PLOD2,SPARC,STARD13,TENM3,TGFBI,THBS1,TPM1,VEGFC
GO:0070887	cellular response to chemical stimulus	17	2672	0.00023	ENSP00000215909,ENSP00000231061,ENSP00000242208,ENSP00000260356,ENSP00000261799,ENSP00000282588,ENSP00000295633,ENSP00000301178,ENSP00000322788,ENSP00000332879,ENSP00000339191,ENSP00000346839,ENSP00000351022,ENSP00000353654,ENSP00000355180,ENSP00000364979,ENSP00000480043	AXL,CAV1,COL4A1,COL4A2,COL6A1,FLRT2,FN1,FSTL1,INHBA,ITGA1,LGALS1,MMP1,PDGFRB,SPARC,THBS1,TPM1,VEGFC
GO:0008015	blood circulation	7	373	0.00031	ENSP00000282588,ENSP00000321326,ENSP00000339191,ENSP00000351022,ENSP00000391800,ENSP00000411528,ENSP00000480043	APLN,CAV1,F2R,GJC1,ITGA1,TPM1,VEGFC
GO:0042221	response to chemical	21	4153	0.00039	ENSP00000215909,ENSP00000231061,ENSP00000242208,ENSP00000260356,ENSP00000261799,ENSP00000282588,ENSP00000295633,ENSP00000300527,ENSP00000301178,ENSP00000321326,ENSP00000322788,ENSP00000332879,ENSP00000339191,ENSP00000346839,ENSP00000351022,ENSP00000353654,ENSP00000355180,ENSP00000363081,ENSP00000364979,ENSP00000373783,ENSP00000480043	AXL,CAV1,COL4A1,COL4A2,COL6A1,COL6A2,DKK1,F2R,FLRT2,FN1,FSTL1,INHBA,ITGA1,LGALS1,LOXL2,MMP1,PDGFRB,SPARC,THBS1,TPM1,VEGFC
GO:1903524	positive regulation of blood circulation	4	70	0.00043	ENSP00000321326,ENSP00000339191,ENSP00000351022,ENSP00000391800	APLN,CAV1,F2R,TPM1
GO:0071310	cellular response to organic substance	15	2219	0.00046	ENSP00000215909,ENSP00000231061,ENSP00000242208,ENSP00000260356,ENSP00000261799,ENSP00000295633,ENSP00000301178,ENSP00000322788,ENSP00000332879,ENSP00000339191,ENSP00000346839,ENSP00000353654,ENSP00000355180,ENSP00000364979,ENSP00000480043	AXL,CAV1,COL4A1,COL4A2,COL6A1,FLRT2,FN1,FSTL1,INHBA,LGALS1,MMP1,PDGFRB,SPARC,THBS1,VEGFC
GO:0022603	regulation of anatomical structure morphogenesis	10	961	0.0005	ENSP00000231061,ENSP00000260356,ENSP00000294489,ENSP00000338785,ENSP00000346839,ENSP00000351022,ENSP00000353654,ENSP00000363081,ENSP00000366243,ENSP00000480043	COL4A2,DKK1,FN1,PDPN,SPARC,STARD13,THBS1,TMEM2,TPM1,VEGFC
GO:0031589	cell-substrate adhesion	5	162	0.00058	ENSP00000264828,ENSP00000282588,ENSP00000301178,ENSP00000346839,ENSP00000377941	ACTN1,AXL,COL5A3,FN1,ITGA1
GO:0045765	regulation of angiogenesis	6	277	0.00058	ENSP00000231061,ENSP00000260356,ENSP00000338785,ENSP00000353654,ENSP00000366243,ENSP00000480043	COL4A2,SPARC,STARD13,THBS1,TMEM2,VEGFC
GO:0030194	positive regulation of blood coagulation	3	26	0.00072	ENSP00000260356,ENSP00000294489,ENSP00000321326	F2R,PDPN,THBS1
GO:0042981	regulation of apoptotic process	12	1501	0.00078	ENSP00000188790,ENSP00000215909,ENSP00000242208,ENSP00000260356,ENSP00000261799,ENSP00000282588,ENSP00000294489,ENSP00000301178,ENSP00000321326,ENSP00000339191,ENSP00000363081,ENSP00000377941	ACTN1,AXL,CAV1,DKK1,F2R,FAP,INHBA,ITGA1,LGALS1,PDGFRB,PDPN,THBS1
GO:0000902	cell morphogenesis	8	626	0.00086	ENSP00000282588,ENSP00000294489,ENSP00000301178,ENSP00000332879,ENSP00000346839,ENSP00000363081,ENSP00000377941,ENSP00000424226	ACTN1,AXL,DKK1,FLRT2,FN1,ITGA1,PDPN,TENM3
GO:0030335	positive regulation of cell migration	7	452	0.00086	ENSP00000231061,ENSP00000260356,ENSP00000261799,ENSP00000294489,ENSP00000321326,ENSP00000346839,ENSP00000480043	F2R,FN1,PDGFRB,PDPN,SPARC,THBS1,VEGFC
GO:0050867	positive regulation of cell activation	6	308	0.00092	ENSP00000215909,ENSP00000260356,ENSP00000261799,ENSP00000294489,ENSP00000301178,ENSP00000339191	AXL,CAV1,LGALS1,PDGFRB,PDPN,THBS1
GO:0010810	regulation of cell-substrate adhesion	5	189	0.001	ENSP00000215909,ENSP00000260356,ENSP00000294489,ENSP00000346839,ENSP00000480043	FN1,LGALS1,PDPN,THBS1,VEGFC
GO:0046903	secretion	10	1070	0.001	ENSP00000231061,ENSP00000242208,ENSP00000260356,ENSP00000262428,ENSP00000301178,ENSP00000339191,ENSP00000346839,ENSP00000377941,ENSP00000391800,ENSP00000480043	ACTN1,APLN,AXL,CAV1,COTL1,FN1,INHBA,SPARC,THBS1,VEGFC
GO:0070482	response to oxygen levels	6	321	0.0011	ENSP00000260356,ENSP00000261799,ENSP00000282903,ENSP00000339191,ENSP00000373783,ENSP00000480043	CAV1,LOXL2,PDGFRB,PLOD2,THBS1,VEGFC
GO:0071363	cellular response to growth factor stimulus	7	477	0.0011	ENSP00000231061,ENSP00000260356,ENSP00000261799,ENSP00000295633,ENSP00000332879,ENSP00000339191,ENSP00000353654	CAV1,COL4A2,FLRT2,FSTL1,PDGFRB,SPARC,THBS1
GO:0010942	positive regulation of cell death	8	663	0.0012	ENSP00000188790,ENSP00000242208,ENSP00000260356,ENSP00000261799,ENSP00000282588,ENSP00000321326,ENSP00000339191,ENSP00000363081	CAV1,DKK1,F2R,FAP,INHBA,ITGA1,PDGFRB,THBS1
GO:0016525	negative regulation of angiogenesis	4	99	0.0012	ENSP00000231061,ENSP00000260356,ENSP00000338785,ENSP00000353654	COL4A2,SPARC,STARD13,THBS1
GO:0050878	regulation of body fluid levels	7	483	0.0012	ENSP00000188790,ENSP00000260356,ENSP00000294489,ENSP00000301178,ENSP00000321326,ENSP00000339191,ENSP00000391800	APLN,AXL,CAV1,F2R,FAP,PDPN,THBS1
GO:0043405	regulation of MAP kinase activity	6	337	0.0013	ENSP00000260356,ENSP00000261799,ENSP00000282588,ENSP00000321326,ENSP00000339191,ENSP00000363081	CAV1,DKK1,F2R,ITGA1,PDGFRB,THBS1
GO:0051716	cellular response to stimulus	25	6212	0.0013	ENSP00000215909,ENSP00000231061,ENSP00000242208,ENSP00000260356,ENSP00000260526,ENSP00000261799,ENSP00000282588,ENSP00000294489,ENSP00000295633,ENSP00000301178,ENSP00000321326,ENSP00000321573,ENSP00000322788,ENSP00000332879,ENSP00000338785,ENSP00000339191,ENSP00000346839,ENSP00000351022,ENSP00000353654,ENSP00000355180,ENSP00000363081,ENSP00000364979,ENSP00000391800,ENSP00000424226,ENSP00000480043	APLN,ARHGAP29,AXL,CAV1,COL4A1,COL4A2,COL6A1,DCBLD2,DKK1,F2R,FLRT2,FN1,FSTL1,INHBA,ITGA1,LGALS1,MMP1,PDGFRB,PDPN,SPARC,STARD13,TENM3,THBS1,TPM1,VEGFC
GO:0050865	regulation of cell activation	7	506	0.0014	ENSP00000215909,ENSP00000242208,ENSP00000260356,ENSP00000261799,ENSP00000294489,ENSP00000301178,ENSP00000339191	AXL,CAV1,INHBA,LGALS1,PDGFRB,PDPN,THBS1
GO:0051130	positive regulation of cellular component organization	10	1128	0.0014	ENSP00000261799,ENSP00000294489,ENSP00000301178,ENSP00000322788,ENSP00000332879,ENSP00000339191,ENSP00000346839,ENSP00000351022,ENSP00000391800,ENSP00000424226	APLN,AXL,CAV1,FLRT2,FN1,MMP1,PDGFRB,PDPN,TENM3,TPM1
GO:0001937	negative regulation of endothelial cell proliferation	3	38	0.0015	ENSP00000231061,ENSP00000260356,ENSP00000339191	CAV1,SPARC,THBS1
GO:0007167	enzyme linked receptor protein signaling pathway	8	698	0.0015	ENSP00000242208,ENSP00000261799,ENSP00000295633,ENSP00000301178,ENSP00000332879,ENSP00000353654,ENSP00000364979,ENSP00000480043	AXL,COL4A1,COL4A2,FLRT2,FSTL1,INHBA,PDGFRB,VEGFC
GO:0051093	negative regulation of developmental process	9	910	0.0015	ENSP00000215909,ENSP00000231061,ENSP00000242208,ENSP00000260356,ENSP00000338785,ENSP00000339191,ENSP00000353654,ENSP00000363081,ENSP00000373783	CAV1,COL4A2,DKK1,INHBA,LGALS1,LOXL2,SPARC,STARD13,THBS1
GO:0010712	regulation of collagen metabolic process	3	39	0.0016	ENSP00000188790,ENSP00000261799,ENSP00000321326	F2R,FAP,PDGFRB
GO:0043408	regulation of MAPK cascade	8	712	0.0016	ENSP00000242208,ENSP00000260356,ENSP00000261799,ENSP00000282588,ENSP00000321326,ENSP00000339191,ENSP00000346839,ENSP00000363081	CAV1,DKK1,F2R,FN1,INHBA,ITGA1,PDGFRB,THBS1
GO:0048729	tissue morphogenesis	7	522	0.0016	ENSP00000242208,ENSP00000294489,ENSP00000338785,ENSP00000351022,ENSP00000363081,ENSP00000364979,ENSP00000480043	COL4A1,DKK1,INHBA,PDPN,STARD13,TPM1,VEGFC
GO:0090092	regulation of transmembrane receptor protein serine/threonine kinase signaling pathway	5	220	0.0017	ENSP00000242208,ENSP00000256759,ENSP00000260356,ENSP00000339191,ENSP00000363081	CAV1,DKK1,FST,INHBA,THBS1
GO:0045595	regulation of cell differentiation	12	1695	0.0018	ENSP00000215909,ENSP00000242208,ENSP00000260356,ENSP00000294489,ENSP00000301178,ENSP00000332879,ENSP00000339191,ENSP00000346839,ENSP00000363081,ENSP00000373783,ENSP00000424226,ENSP00000480043	AXL,CAV1,DKK1,FLRT2,FN1,INHBA,LGALS1,LOXL2,PDPN,TENM3,THBS1,VEGFC
GO:0006950	response to stress	17	3267	0.002	ENSP00000215909,ENSP00000231061,ENSP00000242208,ENSP00000260356,ENSP00000261799,ENSP00000262428,ENSP00000282903,ENSP00000294489,ENSP00000295633,ENSP00000301178,ENSP00000321326,ENSP00000321573,ENSP00000339191,ENSP00000346839,ENSP00000351022,ENSP00000373783,ENSP00000480043	AXL,CAV1,COTL1,DCBLD2,F2R,FN1,FSTL1,INHBA,LGALS1,LOXL2,PDGFRB,PDPN,PLOD2,SPARC,THBS1,TPM1,VEGFC
GO:0007160	cell-matrix adhesion	4	119	0.002	ENSP00000264828,ENSP00000282588,ENSP00000346839,ENSP00000377941	ACTN1,COL5A3,FN1,ITGA1
GO:0034112	positive regulation of homotypic cell-cell adhesion	2	6	0.002	ENSP00000215909,ENSP00000294489	LGALS1,PDPN
GO:0045785	positive regulation of cell adhesion	6	375	0.002	ENSP00000215909,ENSP00000294489,ENSP00000339191,ENSP00000346839,ENSP00000351022,ENSP00000480043	CAV1,FN1,LGALS1,PDPN,TPM1,VEGFC
GO:0048598	embryonic morphogenesis	7	545	0.002	ENSP00000242208,ENSP00000346839,ENSP00000353654,ENSP00000355180,ENSP00000363081,ENSP00000391800,ENSP00000480043	APLN,COL4A2,COL6A1,DKK1,FN1,INHBA,VEGFC
GO:0051345	positive regulation of hydrolase activity	8	742	0.002	ENSP00000260526,ENSP00000261799,ENSP00000282588,ENSP00000321326,ENSP00000338785,ENSP00000339191,ENSP00000346839,ENSP00000351022	ARHGAP29,CAV1,F2R,FN1,ITGA1,PDGFRB,STARD13,TPM1
GO:0042325	regulation of phosphorylation	11	1465	0.0022	ENSP00000242208,ENSP00000260356,ENSP00000261799,ENSP00000282588,ENSP00000321326,ENSP00000332879,ENSP00000339191,ENSP00000346839,ENSP00000363081,ENSP00000391800,ENSP00000480043	APLN,CAV1,DKK1,F2R,FLRT2,FN1,INHBA,ITGA1,PDGFRB,THBS1,VEGFC
GO:0044060	regulation of endocrine process	3	45	0.0022	ENSP00000242208,ENSP00000321326,ENSP00000391800	APLN,F2R,INHBA
GO:0009987	cellular process	39	14652	0.0023	ENSP00000061240,ENSP00000188790,ENSP00000215909,ENSP00000230538,ENSP00000231061,ENSP00000242208,ENSP00000256759,ENSP00000260356,ENSP00000260526,ENSP00000261799,ENSP00000262428,ENSP00000264828,ENSP00000282588,ENSP00000282903,ENSP00000294489,ENSP00000295633,ENSP00000300527,ENSP00000301178,ENSP00000316881,ENSP00000321326,ENSP00000321573,ENSP00000322788,ENSP00000332879,ENSP00000338785,ENSP00000339191…	ACTN1,APLN,ARHGAP29,AXL,CAV1,COL4A1,COL4A2,COL5A3,COL6A1,COL6A2,COTL1,DCBLD2,DKK1,F2R,FAP,FLRT2,FN1,FST,FSTL1,GJC1,INHBA,ITGA1,LAMA4,LEPREL1,LGALS1,LOXL2,MMP1,PDGFRB,PDPN,PLOD2,SPARC,STARD13,TENM3,TGFBI,THBS1,TLL1,TMEM2,TPM1,VEGFC
GO:0042327	positive regulation of phosphorylation	9	984	0.0023	ENSP00000242208,ENSP00000260356,ENSP00000261799,ENSP00000282588,ENSP00000321326,ENSP00000339191,ENSP00000363081,ENSP00000391800,ENSP00000480043	APLN,CAV1,DKK1,F2R,INHBA,ITGA1,PDGFRB,THBS1,VEGFC
GO:0048660	regulation of smooth muscle cell proliferation	4	126	0.0023	ENSP00000260356,ENSP00000261799,ENSP00000351022,ENSP00000391800	APLN,PDGFRB,THBS1,TPM1
GO:0048468	cell development	11	1493	0.0024	ENSP00000242208,ENSP00000261799,ENSP00000282588,ENSP00000301178,ENSP00000332879,ENSP00000346839,ENSP00000351022,ENSP00000363081,ENSP00000377941,ENSP00000411528,ENSP00000424226	ACTN1,AXL,DKK1,FLRT2,FN1,GJC1,INHBA,ITGA1,PDGFRB,TENM3,TPM1
GO:0097746	regulation of blood vessel diameter	4	129	0.0024	ENSP00000282588,ENSP00000321326,ENSP00000339191,ENSP00000391800	APLN,CAV1,F2R,ITGA1
GO:1902531	regulation of intracellular signal transduction	12	1764	0.0024	ENSP00000242208,ENSP00000260356,ENSP00000260526,ENSP00000261799,ENSP00000282588,ENSP00000301178,ENSP00000321326,ENSP00000332879,ENSP00000338785,ENSP00000339191,ENSP00000346839,ENSP00000363081	ARHGAP29,AXL,CAV1,DKK1,F2R,FLRT2,FN1,INHBA,ITGA1,PDGFRB,STARD13,THBS1
GO:1903522	regulation of blood circulation	5	249	0.0025	ENSP00000321326,ENSP00000339191,ENSP00000351022,ENSP00000391800,ENSP00000411528	APLN,CAV1,F2R,GJC1,TPM1
GO:0090287	regulation of cellular response to growth factor stimulus	5	254	0.0027	ENSP00000260356,ENSP00000339191,ENSP00000363081,ENSP00000391800,ENSP00000480043	APLN,CAV1,DKK1,THBS1,VEGFC
GO:0048522	positive regulation of cellular process	21	4898	0.0028	ENSP00000188790,ENSP00000215909,ENSP00000231061,ENSP00000242208,ENSP00000260356,ENSP00000261799,ENSP00000282588,ENSP00000294489,ENSP00000301178,ENSP00000321326,ENSP00000322788,ENSP00000332879,ENSP00000339191,ENSP00000346839,ENSP00000351022,ENSP00000363081,ENSP00000373783,ENSP00000377941,ENSP00000391800,ENSP00000424226,ENSP00000480043	ACTN1,APLN,AXL,CAV1,DKK1,F2R,FAP,FLRT2,FN1,INHBA,ITGA1,LGALS1,LOXL2,MMP1,PDGFRB,PDPN,SPARC,TENM3,THBS1,TPM1,VEGFC
GO:2001238	positive regulation of extrinsic apoptotic signaling pathway	3	51	0.0028	ENSP00000242208,ENSP00000260356,ENSP00000339191	CAV1,INHBA,THBS1
GO:0090288	negative regulation of cellular response to growth factor stimulus	4	137	0.0029	ENSP00000260356,ENSP00000339191,ENSP00000363081,ENSP00000391800	APLN,CAV1,DKK1,THBS1
GO:0043065	positive regulation of apoptotic process	7	604	0.0031	ENSP00000188790,ENSP00000242208,ENSP00000260356,ENSP00000261799,ENSP00000282588,ENSP00000321326,ENSP00000339191	CAV1,F2R,FAP,INHBA,ITGA1,PDGFRB,THBS1
GO:0043406	positive regulation of MAP kinase activity	5	264	0.0031	ENSP00000260356,ENSP00000261799,ENSP00000282588,ENSP00000321326,ENSP00000363081	DKK1,F2R,ITGA1,PDGFRB,THBS1
GO:0034284	response to monosaccharide	4	143	0.0032	ENSP00000215909,ENSP00000231061,ENSP00000260356,ENSP00000300527	COL6A2,LGALS1,SPARC,THBS1
GO:0038063	collagen-activated tyrosine kinase receptor signaling pathway	2	9	0.0032	ENSP00000353654,ENSP00000364979	COL4A1,COL4A2
GO:0048548	regulation of pinocytosis	2	9	0.0032	ENSP00000301178,ENSP00000339191	AXL,CAV1
GO:0001667	ameboidal-type cell migration	4	146	0.0033	ENSP00000188790,ENSP00000338785,ENSP00000346839,ENSP00000373783	FAP,FN1,LOXL2,STARD13
GO:0033993	response to lipid	8	825	0.0033	ENSP00000231061,ENSP00000242208,ENSP00000260356,ENSP00000261799,ENSP00000301178,ENSP00000321326,ENSP00000339191,ENSP00000363081	AXL,CAV1,DKK1,F2R,INHBA,PDGFRB,SPARC,THBS1
GO:0010594	regulation of endothelial cell migration	4	150	0.0037	ENSP00000231061,ENSP00000260356,ENSP00000338785,ENSP00000480043	SPARC,STARD13,THBS1,VEGFC
GO:0007166	cell surface receptor signaling pathway	13	2198	0.0039	ENSP00000242208,ENSP00000261799,ENSP00000282588,ENSP00000295633,ENSP00000301178,ENSP00000322788,ENSP00000332879,ENSP00000339191,ENSP00000346839,ENSP00000353654,ENSP00000363081,ENSP00000364979,ENSP00000480043	AXL,CAV1,COL4A1,COL4A2,DKK1,FLRT2,FN1,FSTL1,INHBA,ITGA1,MMP1,PDGFRB,VEGFC
GO:0048518	positive regulation of biological process	22	5459	0.0039	ENSP00000188790,ENSP00000215909,ENSP00000231061,ENSP00000242208,ENSP00000256759,ENSP00000260356,ENSP00000261799,ENSP00000282588,ENSP00000294489,ENSP00000301178,ENSP00000321326,ENSP00000322788,ENSP00000332879,ENSP00000339191,ENSP00000346839,ENSP00000351022,ENSP00000363081,ENSP00000373783,ENSP00000377941,ENSP00000391800,ENSP00000424226,ENSP00000480043	ACTN1,APLN,AXL,CAV1,DKK1,F2R,FAP,FLRT2,FN1,FST,INHBA,ITGA1,LGALS1,LOXL2,MMP1,PDGFRB,PDPN,SPARC,TENM3,THBS1,TPM1,VEGFC
GO:0019229	regulation of vasoconstriction	3	61	0.004	ENSP00000321326,ENSP00000339191,ENSP00000391800	APLN,CAV1,F2R
GO:0043542	endothelial cell migration	3	61	0.004	ENSP00000188790,ENSP00000338785,ENSP00000373783	FAP,LOXL2,STARD13
GO:0001666	response to hypoxia	5	288	0.0041	ENSP00000260356,ENSP00000282903,ENSP00000339191,ENSP00000373783,ENSP00000480043	CAV1,LOXL2,PLOD2,THBS1,VEGFC
GO:0009719	response to endogenous stimulus	10	1353	0.0041	ENSP00000231061,ENSP00000242208,ENSP00000260356,ENSP00000261799,ENSP00000295633,ENSP00000332879,ENSP00000339191,ENSP00000353654,ENSP00000355180,ENSP00000364979	CAV1,COL4A1,COL4A2,COL6A1,FLRT2,FSTL1,INHBA,PDGFRB,SPARC,THBS1
GO:0023052	signaling	21	5108	0.0044	ENSP00000242208,ENSP00000260526,ENSP00000261799,ENSP00000282588,ENSP00000294489,ENSP00000295633,ENSP00000301178,ENSP00000321326,ENSP00000321573,ENSP00000322788,ENSP00000332879,ENSP00000338785,ENSP00000339191,ENSP00000346839,ENSP00000353654,ENSP00000363081,ENSP00000364979,ENSP00000391800,ENSP00000411528,ENSP00000424226,ENSP00000480043	APLN,ARHGAP29,AXL,CAV1,COL4A1,COL4A2,DCBLD2,DKK1,F2R,FLRT2,FN1,FSTL1,GJC1,INHBA,ITGA1,MMP1,PDGFRB,PDPN,STARD13,TENM3,VEGFC
GO:1903670	regulation of sprouting angiogenesis	3	64	0.0044	ENSP00000260356,ENSP00000338785,ENSP00000366243	STARD13,THBS1,TMEM2
GO:0001570	vasculogenesis	3	65	0.0045	ENSP00000261799,ENSP00000339191,ENSP00000411528	CAV1,GJC1,PDGFRB
GO:0001932	regulation of protein phosphorylation	10	1370	0.0045	ENSP00000242208,ENSP00000260356,ENSP00000261799,ENSP00000282588,ENSP00000321326,ENSP00000332879,ENSP00000339191,ENSP00000346839,ENSP00000363081,ENSP00000480043	CAV1,DKK1,F2R,FLRT2,FN1,INHBA,ITGA1,PDGFRB,THBS1,VEGFC
GO:0007165	signal transduction	20	4738	0.0046	ENSP00000242208,ENSP00000260526,ENSP00000261799,ENSP00000282588,ENSP00000294489,ENSP00000295633,ENSP00000301178,ENSP00000321326,ENSP00000321573,ENSP00000322788,ENSP00000332879,ENSP00000338785,ENSP00000339191,ENSP00000346839,ENSP00000353654,ENSP00000363081,ENSP00000364979,ENSP00000391800,ENSP00000424226,ENSP00000480043	APLN,ARHGAP29,AXL,CAV1,COL4A1,COL4A2,DCBLD2,DKK1,F2R,FLRT2,FN1,FSTL1,INHBA,ITGA1,MMP1,PDGFRB,PDPN,STARD13,TENM3,VEGFC
GO:0043085	positive regulation of catalytic activity	10	1381	0.0046	ENSP00000260356,ENSP00000260526,ENSP00000261799,ENSP00000282588,ENSP00000321326,ENSP00000338785,ENSP00000339191,ENSP00000346839,ENSP00000351022,ENSP00000363081	ARHGAP29,CAV1,DKK1,F2R,FN1,ITGA1,PDGFRB,STARD13,THBS1,TPM1
GO:0009790	embryo development	8	890	0.0047	ENSP00000242208,ENSP00000346839,ENSP00000351022,ENSP00000353654,ENSP00000355180,ENSP00000363081,ENSP00000391800,ENSP00000480043	APLN,COL4A2,COL6A1,DKK1,FN1,INHBA,TPM1,VEGFC
GO:0042493	response to drug	8	900	0.005	ENSP00000215909,ENSP00000231061,ENSP00000242208,ENSP00000260356,ENSP00000261799,ENSP00000301178,ENSP00000339191,ENSP00000480043	AXL,CAV1,INHBA,LGALS1,PDGFRB,SPARC,THBS1,VEGFC
GO:0007507	heart development	6	485	0.0053	ENSP00000231061,ENSP00000261799,ENSP00000332879,ENSP00000351022,ENSP00000391800,ENSP00000411528	APLN,FLRT2,GJC1,PDGFRB,SPARC,TPM1
GO:0045597	positive regulation of cell differentiation	8	908	0.0053	ENSP00000242208,ENSP00000294489,ENSP00000301178,ENSP00000346839,ENSP00000363081,ENSP00000373783,ENSP00000424226,ENSP00000480043	AXL,DKK1,FN1,INHBA,LOXL2,PDPN,TENM3,VEGFC
GO:0007154	cell communication	21	5219	0.0054	ENSP00000242208,ENSP00000260526,ENSP00000261799,ENSP00000282588,ENSP00000294489,ENSP00000295633,ENSP00000301178,ENSP00000321326,ENSP00000321573,ENSP00000322788,ENSP00000332879,ENSP00000338785,ENSP00000339191,ENSP00000346839,ENSP00000353654,ENSP00000363081,ENSP00000364979,ENSP00000391800,ENSP00000411528,ENSP00000424226,ENSP00000480043	APLN,ARHGAP29,AXL,CAV1,COL4A1,COL4A2,DCBLD2,DKK1,F2R,FLRT2,FN1,FSTL1,GJC1,INHBA,ITGA1,MMP1,PDGFRB,PDPN,STARD13,TENM3,VEGFC
GO:0010035	response to inorganic substance	6	491	0.0055	ENSP00000231061,ENSP00000260356,ENSP00000261799,ENSP00000301178,ENSP00000339191,ENSP00000373783	AXL,CAV1,LOXL2,PDGFRB,SPARC,THBS1
GO:0040037	negative regulation of fibroblast growth factor receptor signaling pathway	2	14	0.0055	ENSP00000260356,ENSP00000391800	APLN,THBS1
GO:0051917	regulation of fibrinolysis	2	14	0.0055	ENSP00000188790,ENSP00000260356	FAP,THBS1
GO:0070208	protein heterotrimerization	2	14	0.0055	ENSP00000300527,ENSP00000355180	COL6A1,COL6A2
GO:0008217	regulation of blood pressure	4	177	0.0056	ENSP00000321326,ENSP00000351022,ENSP00000391800,ENSP00000480043	APLN,F2R,TPM1,VEGFC
GO:0001101	response to acid chemical	5	323	0.0058	ENSP00000231061,ENSP00000261799,ENSP00000355180,ENSP00000363081,ENSP00000364979	COL4A1,COL6A1,DKK1,PDGFRB,SPARC
GO:0007169	transmembrane receptor protein tyrosine kinase signaling pathway	6	499	0.0058	ENSP00000261799,ENSP00000301178,ENSP00000332879,ENSP00000353654,ENSP00000364979,ENSP00000480043	AXL,COL4A1,COL4A2,FLRT2,PDGFRB,VEGFC
GO:0010715	regulation of extracellular matrix disassembly	2	15	0.006	ENSP00000188790,ENSP00000294489	FAP,PDPN
GO:0090051	negative regulation of cell migration involved in sprouting angiogenesis	2	15	0.006	ENSP00000260356,ENSP00000338785	STARD13,THBS1
GO:0001934	positive regulation of protein phosphorylation	8	941	0.0061	ENSP00000242208,ENSP00000260356,ENSP00000261799,ENSP00000282588,ENSP00000321326,ENSP00000339191,ENSP00000363081,ENSP00000480043	CAV1,DKK1,F2R,INHBA,ITGA1,PDGFRB,THBS1,VEGFC
GO:0050789	regulation of biological process	33	11116	0.0061	ENSP00000188790,ENSP00000215909,ENSP00000230538,ENSP00000231061,ENSP00000242208,ENSP00000256759,ENSP00000260356,ENSP00000260526,ENSP00000261799,ENSP00000282588,ENSP00000294489,ENSP00000295633,ENSP00000301178,ENSP00000316881,ENSP00000321326,ENSP00000321573,ENSP00000322788,ENSP00000332879,ENSP00000338785,ENSP00000339191,ENSP00000346839,ENSP00000351022,ENSP00000353654,ENSP00000363081,ENSP00000364979…	ACTN1,APLN,ARHGAP29,AXL,CAV1,COL4A1,COL4A2,DCBLD2,DKK1,F2R,FAP,FLRT2,FN1,FST,FSTL1,GJC1,INHBA,ITGA1,LAMA4,LEPREL1,LGALS1,LOXL2,MMP1,PDGFRB,PDPN,SPARC,STARD13,TENM3,TGFBI,THBS1,TMEM2,TPM1,VEGFC
GO:0002376	immune system process	13	2370	0.0065	ENSP00000215909,ENSP00000242208,ENSP00000256759,ENSP00000260356,ENSP00000262428,ENSP00000282588,ENSP00000294489,ENSP00000301178,ENSP00000322788,ENSP00000339191,ENSP00000346839,ENSP00000377941,ENSP00000391800	ACTN1,APLN,AXL,CAV1,COTL1,FN1,FST,INHBA,ITGA1,LGALS1,MMP1,PDPN,THBS1
GO:0009966	regulation of signal transduction	15	3033	0.0065	ENSP00000242208,ENSP00000256759,ENSP00000260356,ENSP00000260526,ENSP00000261799,ENSP00000282588,ENSP00000301178,ENSP00000321326,ENSP00000332879,ENSP00000338785,ENSP00000339191,ENSP00000346839,ENSP00000363081,ENSP00000391800,ENSP00000480043	APLN,ARHGAP29,AXL,CAV1,DKK1,F2R,FLRT2,FN1,FST,INHBA,ITGA1,PDGFRB,STARD13,THBS1,VEGFC
GO:0044057	regulation of system process	6	516	0.0065	ENSP00000242208,ENSP00000321326,ENSP00000339191,ENSP00000351022,ENSP00000391800,ENSP00000411528	APLN,CAV1,F2R,GJC1,INHBA,TPM1
GO:0061298	retina vasculature development in camera-type eye	2	16	0.0065	ENSP00000261799,ENSP00000364979	COL4A1,PDGFRB
GO:0071711	basement membrane organization	2	16	0.0065	ENSP00000332879,ENSP00000364979	COL4A1,FLRT2
GO:0032940	secretion by cell	8	959	0.0067	ENSP00000231061,ENSP00000242208,ENSP00000260356,ENSP00000262428,ENSP00000301178,ENSP00000346839,ENSP00000377941,ENSP00000480043	ACTN1,AXL,COTL1,FN1,INHBA,SPARC,THBS1,VEGFC
GO:0032101	regulation of response to external stimulus	7	732	0.0069	ENSP00000188790,ENSP00000260356,ENSP00000261799,ENSP00000294489,ENSP00000321326,ENSP00000339191,ENSP00000480043	CAV1,F2R,FAP,PDGFRB,PDPN,THBS1,VEGFC
GO:0034330	cell junction organization	4	197	0.0075	ENSP00000321326,ENSP00000346839,ENSP00000377941,ENSP00000411528	ACTN1,F2R,FN1,GJC1
GO:0032516	positive regulation of phosphoprotein phosphatase activity	2	18	0.0076	ENSP00000261799,ENSP00000282588	ITGA1,PDGFRB
GO:0051336	regulation of hydrolase activity	9	1238	0.0076	ENSP00000260356,ENSP00000260526,ENSP00000261799,ENSP00000282588,ENSP00000321326,ENSP00000338785,ENSP00000339191,ENSP00000346839,ENSP00000351022	ARHGAP29,CAV1,F2R,FN1,ITGA1,PDGFRB,STARD13,THBS1,TPM1
GO:0070252	actin-mediated cell contraction	3	84	0.0076	ENSP00000294489,ENSP00000351022,ENSP00000411528	GJC1,PDPN,TPM1
GO:1904706	negative regulation of vascular smooth muscle cell proliferation	2	18	0.0076	ENSP00000351022,ENSP00000391800	APLN,TPM1
GO:0008016	regulation of heart contraction	4	201	0.0079	ENSP00000339191,ENSP00000351022,ENSP00000391800,ENSP00000411528	APLN,CAV1,GJC1,TPM1
GO:0043535	regulation of blood vessel endothelial cell migration	3	88	0.0084	ENSP00000260356,ENSP00000338785,ENSP00000480043	STARD13,THBS1,VEGFC
GO:0048583	regulation of response to stimulus	17	3882	0.009	ENSP00000188790,ENSP00000242208,ENSP00000256759,ENSP00000260356,ENSP00000260526,ENSP00000261799,ENSP00000282588,ENSP00000294489,ENSP00000301178,ENSP00000321326,ENSP00000332879,ENSP00000338785,ENSP00000339191,ENSP00000346839,ENSP00000363081,ENSP00000391800,ENSP00000480043	APLN,ARHGAP29,AXL,CAV1,DKK1,F2R,FAP,FLRT2,FN1,FST,INHBA,ITGA1,PDGFRB,PDPN,STARD13,THBS1,VEGFC
GO:0003015	heart process	3	92	0.0093	ENSP00000339191,ENSP00000351022,ENSP00000411528	CAV1,GJC1,TPM1
GO:0009605	response to external stimulus	11	1857	0.0094	ENSP00000231061,ENSP00000260356,ENSP00000261799,ENSP00000262428,ENSP00000282588,ENSP00000295633,ENSP00000301178,ENSP00000321326,ENSP00000332879,ENSP00000339191,ENSP00000480043	AXL,CAV1,COTL1,F2R,FLRT2,FSTL1,ITGA1,PDGFRB,SPARC,THBS1,VEGFC
GO:0055093	response to hyperoxia	2	21	0.0096	ENSP00000261799,ENSP00000339191	CAV1,PDGFRB
GO:0045859	regulation of protein kinase activity	7	788	0.0098	ENSP00000260356,ENSP00000261799,ENSP00000282588,ENSP00000321326,ENSP00000332879,ENSP00000339191,ENSP00000363081	CAV1,DKK1,F2R,FLRT2,ITGA1,PDGFRB,THBS1
GO:0048771	tissue remodeling	3	94	0.0098	ENSP00000301178,ENSP00000321326,ENSP00000339191	AXL,CAV1,F2R
GO:0048534	hematopoietic or lymphoid organ development	6	573	0.01	ENSP00000215909,ENSP00000242208,ENSP00000256759,ENSP00000294489,ENSP00000301178,ENSP00000377941	ACTN1,AXL,FST,INHBA,LGALS1,PDPN
GO:0065008	regulation of biological quality	16	3559	0.01	ENSP00000188790,ENSP00000215909,ENSP00000242208,ENSP00000260356,ENSP00000282588,ENSP00000294489,ENSP00000301178,ENSP00000321326,ENSP00000332879,ENSP00000339191,ENSP00000346839,ENSP00000351022,ENSP00000363081,ENSP00000391800,ENSP00000411528,ENSP00000480043	APLN,AXL,CAV1,DKK1,F2R,FAP,FLRT2,FN1,GJC1,INHBA,ITGA1,LGALS1,PDPN,THBS1,TPM1,VEGFC
GO:0010595	positive regulation of endothelial cell migration	3	96	0.0101	ENSP00000231061,ENSP00000260356,ENSP00000480043	SPARC,THBS1,VEGFC
GO:0097435	supramolecular fiber organization	5	383	0.0103	ENSP00000261799,ENSP00000264828,ENSP00000351022,ENSP00000373783,ENSP00000377941	ACTN1,COL5A3,LOXL2,PDGFRB,TPM1
GO:0018126	protein hydroxylation	2	23	0.011	ENSP00000282903,ENSP00000316881	LEPREL1,PLOD2
GO:0030100	regulation of endocytosis	4	229	0.0118	ENSP00000301178,ENSP00000339191,ENSP00000363081,ENSP00000391800	APLN,AXL,CAV1,DKK1
GO:0033137	negative regulation of peptidyl-serine phosphorylation	2	25	0.0126	ENSP00000339191,ENSP00000363081	CAV1,DKK1
GO:0051179	localization	20	5233	0.0131	ENSP00000188790,ENSP00000231061,ENSP00000242208,ENSP00000260356,ENSP00000261799,ENSP00000262428,ENSP00000282588,ENSP00000294489,ENSP00000301178,ENSP00000302289,ENSP00000321326,ENSP00000322788,ENSP00000338785,ENSP00000339191,ENSP00000346839,ENSP00000373783,ENSP00000377941,ENSP00000391800,ENSP00000411528,ENSP00000480043	ACTN1,APLN,AXL,CAV1,COTL1,EMB,F2R,FAP,FN1,GJC1,INHBA,ITGA1,LOXL2,MMP1,PDGFRB,PDPN,SPARC,STARD13,THBS1,VEGFC
GO:0010714	positive regulation of collagen metabolic process	2	26	0.0133	ENSP00000261799,ENSP00000321326	F2R,PDGFRB
GO:0032967	positive regulation of collagen biosynthetic process	2	26	0.0133	ENSP00000261799,ENSP00000321326	F2R,PDGFRB
GO:0060284	regulation of cell development	7	846	0.0136	ENSP00000215909,ENSP00000294489,ENSP00000332879,ENSP00000346839,ENSP00000363081,ENSP00000424226,ENSP00000480043	DKK1,FLRT2,FN1,LGALS1,PDPN,TENM3,VEGFC
GO:0001818	negative regulation of cytokine production	4	245	0.014	ENSP00000242208,ENSP00000260356,ENSP00000301178,ENSP00000346839	AXL,FN1,INHBA,THBS1
GO:0002026	regulation of the force of heart contraction	2	27	0.014	ENSP00000339191,ENSP00000391800	APLN,CAV1
GO:0050794	regulation of cellular process	31	10484	0.014	ENSP00000188790,ENSP00000215909,ENSP00000230538,ENSP00000231061,ENSP00000242208,ENSP00000256759,ENSP00000260356,ENSP00000260526,ENSP00000261799,ENSP00000282588,ENSP00000294489,ENSP00000295633,ENSP00000301178,ENSP00000316881,ENSP00000321326,ENSP00000321573,ENSP00000322788,ENSP00000332879,ENSP00000338785,ENSP00000339191,ENSP00000346839,ENSP00000351022,ENSP00000353654,ENSP00000363081,ENSP00000364979…	ACTN1,APLN,ARHGAP29,AXL,CAV1,COL4A1,COL4A2,DCBLD2,DKK1,F2R,FAP,FLRT2,FN1,FST,FSTL1,INHBA,ITGA1,LAMA4,LEPREL1,LGALS1,LOXL2,MMP1,PDGFRB,PDPN,SPARC,STARD13,TENM3,TGFBI,THBS1,TPM1,VEGFC
GO:0071495	cellular response to endogenous stimulus	8	1106	0.014	ENSP00000242208,ENSP00000261799,ENSP00000295633,ENSP00000332879,ENSP00000339191,ENSP00000353654,ENSP00000355180,ENSP00000364979	CAV1,COL4A1,COL4A2,COL6A1,FLRT2,FSTL1,INHBA,PDGFRB
GO:0090101	negative regulation of transmembrane receptor protein serine/threonine kinase signaling pathway	3	111	0.014	ENSP00000256759,ENSP00000339191,ENSP00000363081	CAV1,DKK1,FST
GO:0043066	negative regulation of apoptotic process	7	859	0.0143	ENSP00000260356,ENSP00000261799,ENSP00000294489,ENSP00000301178,ENSP00000321326,ENSP00000339191,ENSP00000363081	AXL,CAV1,DKK1,F2R,PDGFRB,PDPN,THBS1
GO:0035025	positive regulation of Rho protein signal transduction	2	28	0.0146	ENSP00000261799,ENSP00000321326	F2R,PDGFRB
GO:0009887	animal organ morphogenesis	7	865	0.0147	ENSP00000242208,ENSP00000261799,ENSP00000332879,ENSP00000339191,ENSP00000351022,ENSP00000424226,ENSP00000480043	CAV1,FLRT2,INHBA,PDGFRB,TENM3,TPM1,VEGFC
GO:0051928	positive regulation of calcium ion transport	3	115	0.015	ENSP00000261799,ENSP00000321326,ENSP00000339191	CAV1,F2R,PDGFRB
GO:0043277	apoptotic cell clearance	2	29	0.0152	ENSP00000260356,ENSP00000301178	AXL,THBS1
GO:0007568	aging	4	255	0.0155	ENSP00000261799,ENSP00000353654,ENSP00000363081,ENSP00000373783	COL4A2,DKK1,LOXL2,PDGFRB
GO:0048699	generation of neurons	9	1422	0.0162	ENSP00000215909,ENSP00000242208,ENSP00000282588,ENSP00000301178,ENSP00000332879,ENSP00000346839,ENSP00000363081,ENSP00000424226,ENSP00000480043	AXL,DKK1,FLRT2,FN1,INHBA,ITGA1,LGALS1,TENM3,VEGFC
GO:0030168	platelet activation	3	120	0.0164	ENSP00000294489,ENSP00000301178,ENSP00000321326	AXL,F2R,PDPN
GO:0051050	positive regulation of transport	7	892	0.0167	ENSP00000242208,ENSP00000261799,ENSP00000301178,ENSP00000321326,ENSP00000339191,ENSP00000391800,ENSP00000480043	APLN,AXL,CAV1,F2R,INHBA,PDGFRB,VEGFC
GO:1903523	negative regulation of blood circulation	2	31	0.0167	ENSP00000321326,ENSP00000391800	APLN,F2R
GO:0051049	regulation of transport	10	1732	0.0168	ENSP00000242208,ENSP00000260356,ENSP00000261799,ENSP00000301178,ENSP00000321326,ENSP00000339191,ENSP00000346839,ENSP00000363081,ENSP00000391800,ENSP00000480043	APLN,AXL,CAV1,DKK1,F2R,FN1,INHBA,PDGFRB,THBS1,VEGFC
GO:1901701	cellular response to oxygen-containing compound	7	896	0.0168	ENSP00000215909,ENSP00000242208,ENSP00000301178,ENSP00000339191,ENSP00000351022,ENSP00000355180,ENSP00000364979	AXL,CAV1,COL4A1,COL6A1,INHBA,LGALS1,TPM1
GO:0032689	negative regulation of interferon-gamma production	2	32	0.0172	ENSP00000242208,ENSP00000301178	AXL,INHBA
GO:0051051	negative regulation of transport	5	450	0.0173	ENSP00000242208,ENSP00000260356,ENSP00000321326,ENSP00000339191,ENSP00000346839	CAV1,F2R,FN1,INHBA,THBS1
GO:0045907	positive regulation of vasoconstriction	2	33	0.0178	ENSP00000321326,ENSP00000339191	CAV1,F2R
GO:0051271	negative regulation of cellular component movement	4	270	0.0178	ENSP00000260356,ENSP00000338785,ENSP00000351022,ENSP00000377941	ACTN1,STARD13,THBS1,TPM1
GO:0014706	striated muscle tissue development	4	271	0.0179	ENSP00000261799,ENSP00000339191,ENSP00000351022,ENSP00000411528	CAV1,GJC1,PDGFRB,TPM1
GO:0051592	response to calcium ion	3	129	0.0188	ENSP00000231061,ENSP00000260356,ENSP00000339191	CAV1,SPARC,THBS1
GO:0090066	regulation of anatomical structure size	5	464	0.0193	ENSP00000282588,ENSP00000321326,ENSP00000339191,ENSP00000346839,ENSP00000391800	APLN,CAV1,F2R,FN1,ITGA1
GO:0002694	regulation of leukocyte activation	5	470	0.0201	ENSP00000215909,ENSP00000242208,ENSP00000260356,ENSP00000301178,ENSP00000339191	AXL,CAV1,INHBA,LGALS1,THBS1
GO:0009749	response to glucose	3	133	0.0201	ENSP00000215909,ENSP00000260356,ENSP00000300527	COL6A2,LGALS1,THBS1
GO:0045055	regulated exocytosis	6	691	0.0202	ENSP00000231061,ENSP00000260356,ENSP00000262428,ENSP00000346839,ENSP00000377941,ENSP00000480043	ACTN1,COTL1,FN1,SPARC,THBS1,VEGFC
GO:0007528	neuromuscular junction development	2	36	0.0203	ENSP00000321326,ENSP00000364979	COL4A1,F2R
GO:0032570	response to progesterone	2	36	0.0203	ENSP00000260356,ENSP00000339191	CAV1,THBS1
GO:0032270	positive regulation of cellular protein metabolic process	9	1496	0.0205	ENSP00000242208,ENSP00000260356,ENSP00000261799,ENSP00000282588,ENSP00000321326,ENSP00000339191,ENSP00000346839,ENSP00000363081,ENSP00000480043	CAV1,DKK1,F2R,FN1,INHBA,ITGA1,PDGFRB,THBS1,VEGFC
GO:0034329	cell junction assembly	3	135	0.0205	ENSP00000346839,ENSP00000377941,ENSP00000411528	ACTN1,FN1,GJC1
GO:0045823	positive regulation of heart contraction	2	37	0.0209	ENSP00000351022,ENSP00000391800	APLN,TPM1
GO:1901214	regulation of neuron death	4	288	0.0209	ENSP00000282588,ENSP00000301178,ENSP00000321326,ENSP00000363081	AXL,DKK1,F2R,ITGA1
GO:0050921	positive regulation of chemotaxis	3	138	0.0213	ENSP00000260356,ENSP00000261799,ENSP00000480043	PDGFRB,THBS1,VEGFC
GO:0034446	substrate adhesion-dependent cell spreading	2	38	0.0215	ENSP00000301178,ENSP00000346839	AXL,FN1
GO:0043010	camera-type eye development	4	292	0.0215	ENSP00000242208,ENSP00000261799,ENSP00000364979,ENSP00000424226	COL4A1,INHBA,PDGFRB,TENM3
GO:1902533	positive regulation of intracellular signal transduction	7	959	0.0219	ENSP00000260356,ENSP00000261799,ENSP00000282588,ENSP00000301178,ENSP00000321326,ENSP00000339191,ENSP00000363081	AXL,CAV1,DKK1,F2R,ITGA1,PDGFRB,THBS1
GO:0003008	system process	10	1827	0.022	ENSP00000242208,ENSP00000282588,ENSP00000321326,ENSP00000339191,ENSP00000351022,ENSP00000363081,ENSP00000391800,ENSP00000411528,ENSP00000416330,ENSP00000480043	APLN,CAV1,DKK1,F2R,GJC1,INHBA,ITGA1,TGFBI,TPM1,VEGFC
GO:0051962	positive regulation of nervous system development	5	488	0.022	ENSP00000332879,ENSP00000346839,ENSP00000363081,ENSP00000424226,ENSP00000480043	DKK1,FLRT2,FN1,TENM3,VEGFC
GO:0030199	collagen fibril organization	2	39	0.0221	ENSP00000264828,ENSP00000373783	COL5A3,LOXL2
GO:0050900	leukocyte migration	4	296	0.0221	ENSP00000282588,ENSP00000322788,ENSP00000339191,ENSP00000346839	CAV1,FN1,ITGA1,MMP1
GO:0002696	positive regulation of leukocyte activation	4	298	0.0225	ENSP00000215909,ENSP00000260356,ENSP00000301178,ENSP00000339191	AXL,CAV1,LGALS1,THBS1
GO:0008360	regulation of cell shape	3	143	0.0225	ENSP00000294489,ENSP00000346839,ENSP00000351022	FN1,PDPN,TPM1
GO:0030029	actin filament-based process	5	493	0.0225	ENSP00000261799,ENSP00000294489,ENSP00000351022,ENSP00000377941,ENSP00000411528	ACTN1,GJC1,PDGFRB,PDPN,TPM1
GO:0002090	regulation of receptor internalization	2	40	0.0227	ENSP00000363081,ENSP00000391800	APLN,DKK1
GO:0007044	cell-substrate junction assembly	2	40	0.0227	ENSP00000346839,ENSP00000377941	ACTN1,FN1
GO:0000904	cell morphogenesis involved in differentiation	5	498	0.0231	ENSP00000301178,ENSP00000332879,ENSP00000346839,ENSP00000363081,ENSP00000377941	ACTN1,AXL,DKK1,FLRT2,FN1
GO:1903115	regulation of actin filament-based movement	2	41	0.0234	ENSP00000294489,ENSP00000339191	CAV1,PDPN
GO:0010648	negative regulation of cell communication	8	1255	0.0235	ENSP00000242208,ENSP00000256759,ENSP00000260356,ENSP00000282588,ENSP00000332879,ENSP00000339191,ENSP00000363081,ENSP00000391800	APLN,CAV1,DKK1,FLRT2,FST,INHBA,ITGA1,THBS1
GO:0023057	negative regulation of signaling	8	1258	0.0237	ENSP00000242208,ENSP00000256759,ENSP00000260356,ENSP00000282588,ENSP00000332879,ENSP00000339191,ENSP00000363081,ENSP00000391800	APLN,CAV1,DKK1,FLRT2,FST,INHBA,ITGA1,THBS1
GO:0050767	regulation of neurogenesis	6	730	0.0237	ENSP00000215909,ENSP00000332879,ENSP00000346839,ENSP00000363081,ENSP00000424226,ENSP00000480043	DKK1,FLRT2,FN1,LGALS1,TENM3,VEGFC
GO:0007050	cell cycle arrest	3	149	0.0243	ENSP00000188790,ENSP00000242208,ENSP00000260356	FAP,INHBA,THBS1
GO:0051056	regulation of small GTPase mediated signal transduction	4	310	0.0248	ENSP00000260526,ENSP00000261799,ENSP00000321326,ENSP00000338785	ARHGAP29,F2R,PDGFRB,STARD13
GO:0006897	endocytosis	5	510	0.0249	ENSP00000231061,ENSP00000260356,ENSP00000301178,ENSP00000339191,ENSP00000373783	AXL,CAV1,LOXL2,SPARC,THBS1
GO:0031952	regulation of protein autophosphorylation	2	43	0.0249	ENSP00000339191,ENSP00000480043	CAV1,VEGFC
GO:0046425	regulation of receptor signaling pathway via JAK-STAT	3	151	0.0249	ENSP00000321326,ENSP00000332879,ENSP00000339191	CAV1,F2R,FLRT2
GO:0007423	sensory organ development	5	515	0.0256	ENSP00000231061,ENSP00000242208,ENSP00000261799,ENSP00000364979,ENSP00000424226	COL4A1,INHBA,PDGFRB,SPARC,TENM3
GO:0007595	lactation	2	44	0.0257	ENSP00000339191,ENSP00000391800	APLN,CAV1
GO:0048738	cardiac muscle tissue development	3	154	0.0257	ENSP00000261799,ENSP00000351022,ENSP00000411528	GJC1,PDGFRB,TPM1
GO:0006937	regulation of muscle contraction	3	156	0.0264	ENSP00000321326,ENSP00000339191,ENSP00000351022	CAV1,F2R,TPM1
GO:0010718	positive regulation of epithelial to mesenchymal transition	2	45	0.0264	ENSP00000294489,ENSP00000373783	LOXL2,PDPN
GO:0060976	coronary vasculature development	2	45	0.0264	ENSP00000261799,ENSP00000391800	APLN,PDGFRB
GO:0051897	positive regulation of protein kinase B signaling	3	157	0.0266	ENSP00000260356,ENSP00000261799,ENSP00000301178	AXL,PDGFRB,THBS1
GO:0002040	sprouting angiogenesis	2	46	0.027	ENSP00000260356,ENSP00000373783	LOXL2,THBS1
GO:0030097	hemopoiesis	5	526	0.027	ENSP00000215909,ENSP00000242208,ENSP00000256759,ENSP00000301178,ENSP00000377941	ACTN1,AXL,FST,INHBA,LGALS1
GO:0045776	negative regulation of blood pressure	2	46	0.027	ENSP00000391800,ENSP00000480043	APLN,VEGFC
GO:0050790	regulation of catalytic activity	11	2249	0.0278	ENSP00000260356,ENSP00000260526,ENSP00000261799,ENSP00000282588,ENSP00000321326,ENSP00000332879,ENSP00000338785,ENSP00000339191,ENSP00000346839,ENSP00000351022,ENSP00000363081	ARHGAP29,CAV1,DKK1,F2R,FLRT2,FN1,ITGA1,PDGFRB,STARD13,THBS1,TPM1
GO:0030324	lung development	3	162	0.0284	ENSP00000231061,ENSP00000261799,ENSP00000294489	PDGFRB,PDPN,SPARC
GO:0065009	regulation of molecular function	14	3322	0.0286	ENSP00000242208,ENSP00000260356,ENSP00000260526,ENSP00000261799,ENSP00000282588,ENSP00000321326,ENSP00000332879,ENSP00000338785,ENSP00000339191,ENSP00000346839,ENSP00000351022,ENSP00000363081,ENSP00000391800,ENSP00000480043	APLN,ARHGAP29,CAV1,DKK1,F2R,FLRT2,FN1,INHBA,ITGA1,PDGFRB,STARD13,THBS1,TPM1,VEGFC
GO:0034097	response to cytokine	7	1035	0.0287	ENSP00000231061,ENSP00000260356,ENSP00000301178,ENSP00000322788,ENSP00000332879,ENSP00000346839,ENSP00000480043	AXL,FLRT2,FN1,MMP1,SPARC,THBS1,VEGFC
GO:0030514	negative regulation of BMP signaling pathway	2	49	0.0296	ENSP00000339191,ENSP00000363081	CAV1,DKK1
GO:0010647	positive regulation of cell communication	9	1631	0.0299	ENSP00000242208,ENSP00000260356,ENSP00000261799,ENSP00000282588,ENSP00000301178,ENSP00000321326,ENSP00000339191,ENSP00000363081,ENSP00000391800	APLN,AXL,CAV1,DKK1,F2R,INHBA,ITGA1,PDGFRB,THBS1
GO:0009628	response to abiotic stimulus	7	1052	0.0304	ENSP00000231061,ENSP00000260356,ENSP00000261799,ENSP00000282903,ENSP00000339191,ENSP00000373783,ENSP00000480043	CAV1,LOXL2,PDGFRB,PLOD2,SPARC,THBS1,VEGFC
GO:0010038	response to metal ion	4	339	0.0304	ENSP00000231061,ENSP00000260356,ENSP00000339191,ENSP00000373783	CAV1,LOXL2,SPARC,THBS1
GO:0023056	positive regulation of signaling	9	1638	0.0304	ENSP00000242208,ENSP00000260356,ENSP00000261799,ENSP00000282588,ENSP00000301178,ENSP00000321326,ENSP00000339191,ENSP00000363081,ENSP00000391800	APLN,AXL,CAV1,DKK1,F2R,INHBA,ITGA1,PDGFRB,THBS1
GO:0032970	regulation of actin filament-based process	4	338	0.0304	ENSP00000261799,ENSP00000294489,ENSP00000339191,ENSP00000351022	CAV1,PDGFRB,PDPN,TPM1
GO:0045216	cell-cell junction organization	3	168	0.0304	ENSP00000321326,ENSP00000377941,ENSP00000411528	ACTN1,F2R,GJC1
GO:2000377	regulation of reactive oxygen species metabolic process	3	169	0.0304	ENSP00000260356,ENSP00000261799,ENSP00000339191	CAV1,PDGFRB,THBS1
GO:0046426	negative regulation of receptor signaling pathway via JAK-STAT	2	51	0.0306	ENSP00000332879,ENSP00000339191	CAV1,FLRT2
GO:0031295	T cell costimulation	2	52	0.0313	ENSP00000215909,ENSP00000339191	CAV1,LGALS1
GO:0032963	collagen metabolic process	2	54	0.0333	ENSP00000316881,ENSP00000322788	LEPREL1,MMP1
GO:0048146	positive regulation of fibroblast proliferation	2	54	0.0333	ENSP00000261799,ENSP00000346839	FN1,PDGFRB
GO:0010952	positive regulation of peptidase activity	3	178	0.0338	ENSP00000321326,ENSP00000339191,ENSP00000346839	CAV1,F2R,FN1
GO:1903531	negative regulation of secretion by cell	3	178	0.0338	ENSP00000242208,ENSP00000321326,ENSP00000346839	F2R,FN1,INHBA
GO:0010524	positive regulation of calcium ion transport into cytosol	2	55	0.0341	ENSP00000321326,ENSP00000339191	CAV1,F2R
GO:0010812	negative regulation of cell-substrate adhesion	2	55	0.0341	ENSP00000215909,ENSP00000260356	LGALS1,THBS1
GO:0043536	positive regulation of blood vessel endothelial cell migration	2	55	0.0341	ENSP00000260356,ENSP00000480043	THBS1,VEGFC
GO:0010469	regulation of signaling receptor activity	5	577	0.0351	ENSP00000242208,ENSP00000332879,ENSP00000363081,ENSP00000391800,ENSP00000480043	APLN,DKK1,FLRT2,INHBA,VEGFC
GO:0016192	vesicle-mediated transport	9	1699	0.0357	ENSP00000231061,ENSP00000260356,ENSP00000262428,ENSP00000301178,ENSP00000339191,ENSP00000346839,ENSP00000373783,ENSP00000377941,ENSP00000480043	ACTN1,AXL,CAV1,COTL1,FN1,LOXL2,SPARC,THBS1,VEGFC
GO:0097755	positive regulation of blood vessel diameter	2	57	0.0357	ENSP00000282588,ENSP00000391800	APLN,ITGA1
GO:0022411	cellular component disassembly	4	364	0.036	ENSP00000061240,ENSP00000322788,ENSP00000339191,ENSP00000363081	CAV1,DKK1,MMP1,TLL1
GO:1903532	positive regulation of secretion by cell	4	364	0.036	ENSP00000242208,ENSP00000321326,ENSP00000391800,ENSP00000480043	APLN,F2R,INHBA,VEGFC
GO:0022407	regulation of cell-cell adhesion	4	366	0.0365	ENSP00000215909,ENSP00000294489,ENSP00000339191,ENSP00000424226	CAV1,LGALS1,PDPN,TENM3
GO:0022617	extracellular matrix disassembly	2	58	0.0365	ENSP00000061240,ENSP00000322788	MMP1,TLL1
GO:0060485	mesenchyme development	3	187	0.037	ENSP00000261799,ENSP00000346839,ENSP00000373783	FN1,LOXL2,PDGFRB
GO:0018149	peptide cross-linking	2	59	0.0374	ENSP00000260356,ENSP00000346839	FN1,THBS1
GO:0030239	myofibril assembly	2	59	0.0374	ENSP00000261799,ENSP00000351022	PDGFRB,TPM1
GO:0000302	response to reactive oxygen species	3	189	0.0376	ENSP00000261799,ENSP00000301178,ENSP00000351022	AXL,PDGFRB,TPM1
GO:0050808	synapse organization	3	189	0.0376	ENSP00000321326,ENSP00000363081,ENSP00000364979	COL4A1,DKK1,F2R
GO:0006940	regulation of smooth muscle contraction	2	60	0.0379	ENSP00000321326,ENSP00000339191	CAV1,F2R
GO:0071230	cellular response to amino acid stimulus	2	60	0.0379	ENSP00000355180,ENSP00000364979	COL4A1,COL6A1
GO:0048584	positive regulation of response to stimulus	10	2054	0.0382	ENSP00000242208,ENSP00000260356,ENSP00000261799,ENSP00000282588,ENSP00000294489,ENSP00000301178,ENSP00000321326,ENSP00000339191,ENSP00000363081,ENSP00000480043	AXL,CAV1,DKK1,F2R,INHBA,ITGA1,PDGFRB,PDPN,THBS1,VEGFC
GO:0014910	regulation of smooth muscle cell migration	2	61	0.0388	ENSP00000261799,ENSP00000351022	PDGFRB,TPM1
GO:0048872	homeostasis of number of cells	3	193	0.0391	ENSP00000242208,ENSP00000301178,ENSP00000321326	AXL,F2R,INHBA
GO:0120035	regulation of plasma membrane bounded cell projection organization	5	600	0.0391	ENSP00000215909,ENSP00000294489,ENSP00000339191,ENSP00000346839,ENSP00000424226	CAV1,FN1,LGALS1,PDPN,TENM3
GO:0042698	ovulation cycle	2	62	0.0397	ENSP00000242208,ENSP00000301178	AXL,INHBA
GO:0043523	regulation of neuron apoptotic process	3	195	0.0399	ENSP00000282588,ENSP00000301178,ENSP00000321326	AXL,F2R,ITGA1
GO:0007266	Rho protein signal transduction	2	63	0.0407	ENSP00000260526,ENSP00000294489	ARHGAP29,PDPN
GO:0060393	regulation of pathway-restricted SMAD protein phosphorylation	2	63	0.0407	ENSP00000242208,ENSP00000363081	DKK1,INHBA
GO:0061337	cardiac conduction	2	63	0.0407	ENSP00000339191,ENSP00000411528	CAV1,GJC1
GO:0044087	regulation of cellular component biogenesis	6	867	0.0415	ENSP00000260356,ENSP00000322788,ENSP00000332879,ENSP00000339191,ENSP00000351022,ENSP00000363081	CAV1,DKK1,FLRT2,MMP1,THBS1,TPM1
GO:0001817	regulation of cytokine production	5	615	0.0422	ENSP00000242208,ENSP00000260356,ENSP00000301178,ENSP00000321326,ENSP00000346839	AXL,F2R,FN1,INHBA,THBS1
GO:0014068	positive regulation of phosphatidylinositol 3-kinase signaling	2	65	0.0423	ENSP00000261799,ENSP00000321326	F2R,PDGFRB
GO:0014070	response to organic cyclic compound	6	873	0.0424	ENSP00000215909,ENSP00000231061,ENSP00000242208,ENSP00000260356,ENSP00000261799,ENSP00000339191	CAV1,INHBA,LGALS1,PDGFRB,SPARC,THBS1
GO:0001707	mesoderm formation	2	66	0.0432	ENSP00000242208,ENSP00000363081	DKK1,INHBA
GO:0008284	positive regulation of cell population proliferation	6	878	0.0432	ENSP00000260356,ENSP00000261799,ENSP00000321326,ENSP00000346839,ENSP00000391800,ENSP00000480043	APLN,F2R,FN1,PDGFRB,THBS1,VEGFC
GO:0009968	negative regulation of signal transduction	7	1160	0.0433	ENSP00000256759,ENSP00000260356,ENSP00000282588,ENSP00000332879,ENSP00000339191,ENSP00000363081,ENSP00000391800	APLN,CAV1,DKK1,FLRT2,FST,ITGA1,THBS1
GO:0002684	positive regulation of immune system process	6	882	0.0437	ENSP00000215909,ENSP00000242208,ENSP00000260356,ENSP00000301178,ENSP00000339191,ENSP00000480043	AXL,CAV1,INHBA,LGALS1,THBS1,VEGFC
GO:0048010	vascular endothelial growth factor receptor signaling pathway	2	67	0.0437	ENSP00000301178,ENSP00000480043	AXL,VEGFC
GO:0051249	regulation of lymphocyte activation	4	401	0.0452	ENSP00000215909,ENSP00000242208,ENSP00000301178,ENSP00000339191	AXL,CAV1,INHBA,LGALS1
GO:0006898	receptor-mediated endocytosis	3	209	0.0453	ENSP00000231061,ENSP00000339191,ENSP00000373783	CAV1,LOXL2,SPARC
GO:0051129	negative regulation of cellular component organization	5	632	0.0453	ENSP00000188790,ENSP00000215909,ENSP00000260356,ENSP00000339191,ENSP00000363081	CAV1,DKK1,FAP,LGALS1,THBS1
GO:0009967	positive regulation of signal transduction	8	1493	0.0481	ENSP00000242208,ENSP00000260356,ENSP00000261799,ENSP00000282588,ENSP00000301178,ENSP00000321326,ENSP00000339191,ENSP00000363081	AXL,CAV1,DKK1,F2R,INHBA,ITGA1,PDGFRB,THBS1
GO:0001942	hair follicle development	2	72	0.0489	ENSP00000242208,ENSP00000363081	DKK1,INHBA
GO:0002009	morphogenesis of an epithelium	4	414	0.0496	ENSP00000294489,ENSP00000338785,ENSP00000364979,ENSP00000480043	COL4A1,PDPN,STARD13,VEGFC
GO:0060048	cardiac muscle contraction	2	73	0.05	ENSP00000351022,ENSP00000411528	GJC1,TPM1
