# Supplementary material for: Oncogenes overexpressed in metastatic oral cancers from patients with pain: potential pain mediators released in exosomes
Source: Sci Rep. 2020 Sep 7;10:14724. doi: 10.1038/s41598-020-71298-y (PMC7477576; doi:10.1038/s41598-020-71298-y)
Supplement: Supplementary file 5 — Supplementary Table S6 [file 41598_2020_71298_MOESM5_ESM.xlsx]

## Sheet: Supplementary Table S6
Supplementary Table S6. Functions of pain and metastasis genes
Gene	Cancer	Cancer PMID	Angiogenesis	Angiogenesis PMID	Vasculogenesis	Neuronal functions	Neuronal function PMID	Generation of neurons
ACTN1	increased expression in basal-like breast cancer	29742177	not reported			regulates neurite extension	22659138
APLN	functions as an oncogene, associated with lymph node metastasis and poor prognosis in oral cancer	22285858	sprouting, tumor angiogenesis	25597280	GO:0072359	hyperalgesic in tonic pain model mediated by APJ and GABAA receptor; apelin‑APJ system involved in initiating and maintaining pain in CCI neuropathic pain model; anti-nocicpetion from intracerebroventricular administration due to acitvation of OPRM1; neuroprotective; apelin-13 ameliorates stress-related memory performance deficits	23360367; 28627589; 19463749; 20152832; 30500396
ARHGAP29	functions as oncogene in gastric cancer	28538170	tubulogenesis; binds to afadin, co-localize at leading edge of migrating endothelial cells	27486147 ; 29599137		not reported
AXL	functions as oncogene in HNSCC; pro-tumorigenic	28025482; 28072762	pro-angiogenic	28072762		development of neurons		GO: 0048699
CAV1	overexpressed, poor prognosis in oral cancer	26138391	tumor angiogenesis	17707459	GO:0072359	roles in nerves, synaptic plasticity; TRPV1 sensitization/desensitization	25764349
COL4A1	promotes proiferation, migration (breast cancer cell line); tumor cell budding (bladder cancer); arresten fragment inhibits oral cancer cell growth; increased expression in histologically normal margins, part of four gene signature for recurrence	28938546; 28415608; 21989116	abundant in tumor vessels (colon, breast); arresten frgament anti-angiogenic; N-terminal non-triple helical domain (NTH α1(IV)) immunohistochemistry positive in neovascular tip region of endothelial cells	9010030; 17602710; 27441234	GO:0072359	NC1 domain binds αβ integrin heterodimers to promote axonal growth and branching	2010469
COL4A2	knockdown inhibited migration and proliferation of breast cancer cells	27906681	canstatin, NC1 domain inhibits angiopoietin induced angiogenesis	21823121	GO:0072359	mutations associated with porenephaly and schizencephaly	22209246; 30315939
COL5A3	regulates breast cancer growth, N-terminal non-triple helical domain has growth promoting function	28102194	not reported			not reported
COL6A1	increased expression & association with metastasis in cervical cancer; high expression correlates with poor prognosis in clear cell renal cell carcinoma; increased expression n castration-resistant prostate cancer, promotes tumor growth; N-terminal non-triple helical form, NTH α1(VI) present in supernatant of cancer cells	27398167; 26317545; 25895032; 29659864	not reported			expressed in Schwann cells, Col6a1 (-/-) mice have disorganized C fibers, impaired nerve conduction velocity, motor coordination, delayed response to acute pain stimuli; neuroprotective role	24277578; 21459131
COL6A2	increased expression in HNSCC	17504990	expressed in microvasculature in brain tumors	20063114		neuroprotective role	21459131
COTL1	increased expression small cell lung cancer	21047053; 27893417	not reported			binds F actin, overexpression of Cotl1 inhibited neuronal migration and increased the length of neuronal leading processes	28385010
DCBLD2	oncogenic functions; increased expression HNSCC	25061874; 25061874	positive regulator of angiogenesis	19696027; 24177422		not reported
DKK1	elevated in HNSCC, associated with poor prognosis	30464608	promotes tumor angiogenesis; increased expression in tumor vessels in breast cancer	28938611; 20847303		promoted neurite outgrowth of Ewing sarcoma family tumor (ESFT) cells	18212053	GO: 0048699
EMB	promotes prostate cancer; overexpressed in pancreatic ductal carcinoma (PDAC)	30041429; 25773908	not reported			promotes nerve terminal sprouting at neuromuscular junction, enhances neural cell adhesion molecule-dependent neuromuscular adhesion; chaperone for monocarboxylate transporters in nerves gating of lactate	19164284; 26993058
F2R	expression of F2R and MMP1 associated with N+, greater depth of invasion, shorter survival in gall bladder and other cancers	21835828; 17344429	pro-angiogenic	18790755; 18000795		mediates MMP1 induced axonogenesis	27762280
FAP	increased expression in tongue carcinoma associated fibroblasts (CAFs) vs. normal fibroblasts, CAF supernatant promotes EMT & invasion; expressed in carcinoma cells associated with nodal status, reduced overall survival	19920354, 24645915; 24722280	promotes angiogenesis in colon cancer; associated with angiogenesis in gastric cancer	29207091; 29134462	GO:0072359	not reported
FLRT2	increased expression associated with poor prognosis in gastric cancer; tumor suppression in breast cancer; methylated in prostate cancer	30702489; 28325946; 26890304	not reported		GO:0072359	neuronal guidance, chemorepellent for Unc5-positive neurons	21673655	GO: 0048699
FN1	migration-stimulating factor (MSF), a soluble genetically truncated isoform of fibronectin is associated with poor survival in oral cancer; increased expression in metastatic cell line	20019766; 26319373	extracellular domain B located around neovasculature by IHC	12838025	GO:0072359	sensitization of TRPV1+ neurons by tyrosine-phosphorylation-dependent translocation of the TRPV1 receptor to the plasma membrane	19012739	GO: 0048699
FST	tumor promoting & inhibiting; slower growth of xenograft, but association with high microvessel density	27807065; 16740706	angiogenic factor	16740706, 21435792		Chronic bladder pain following CYP treatment is associated with increased follistatin expression in the bladder, pro-nociceptive role for follistatin in cystitis	26713850
FSTL1	promotes migration, associated with metastasis in HNSCC	28827448	pro-angiogenic	18718903		critical for normal activity of the Na+-K+ pump at sensory afferent synapses in the dorsal spinal cord, loss leads to hypersensitivity, overexpression not reported.	21382556
GJC1	increased transcript levels in oral cancer; increased expression by IHC in metastases compared to primaries	26893879; 24788723	defective vasculogenesis in Gjc1 knockout mice; role in regulation of endothelial-induced mural cell differentiation	10976050; 23220276	GO:0072359	expressed in adult hippocampal pyramidal cells; expressed in transit-amplifying cells and neuroblasts in postnatal subventricular zone (SVZ), modulates proliferation of SVZ-derived precursor cells in vivo; GJC1 expressing interneurons in dorsal horn are in close apposition with presumed non-peptidergic nociceptive afferents of peripheral origin, suggesting possible role in pain	15572175; 23169657; 22638825
INHBA	high expression associated with N+ & poor survival in oral SCC; oncogenic properties in vitro	24677273; 26317418; 20309641	anti-angiogenic; promotes VEGF-induced tubulogenesis	18790755; 15117880		neurotrophic and neuroprotective factor in the central nervous system, induced neuronal development and neurite outgrowth in subventricular zone neurons; induced neurite outgrowth of primary cultured DRG neurons; sensitizes TRPV1 on DRG neurons inducing pain and release of CGRP; injection induces tactile allodynia	27515053; 22275431; 18077689; 16207882	GO: 0048699
ITGA1	increased expression associated with EMT & metastasis in pancreatic cancer, binds collagen 4	28855593	not reported			promotes neurite outgrowth via integrin alpha(1) beta(1)-mediated activation of cyclin-dependent kinase 5 activity	10934255	GO: 0048699
LAMA4	increased stromal expression with grade in oral cancer	19889153	increased expression in tumor vessels in renal & colon cancer; expressed in tip cells, regulates number of tip cells	26921326; 21979816		neuritogenic for sensory TG neurons; promotes neuron outgrowth	15894315; 15823034
LEPREL1	increased expression in anaplastic thyroid carcinoma; methylated in breast, but not other cancers including HNSCC	24848707; 19436308	not reported			not reported
LGALS1	elevated expression is associated with metastasis in oral cancer, knock down impeded growth, invasion	30159048	sprouting angiogenesis	27062254		GDNF/GAL-1 (LGALS1) signaling axis promotes neurite outgrowth, increased the number of IB4-binding neurons in DRG cultures; role in development of nociceptors in DRG, Lgals1(-/-) mice have reduced sensitivity to noxious thermal stimuli	23340048; 15733626	GO: 0048699
LOXL2	elevated expression is associated with advanced stage and N+ oral cancers, reduced survival, protein expression not different between N0 vs. normal tissue	30786814	regulates sprouting angiogenesis	21835952	GO:0072359	not reported
MMP1	expression of F2R and MMP1 associated with N+, greater depth of invasion, shorter survival in gall bladder cancer; increased expression in oral cancer; 2G polymorphism is associated with oral cancer risk; increased expression in histologically normal margins, part of four gene signature for recurrence	21835828; 19147396; 30117779; 21989116	activation F2R (PAR1) dependent angiogenesis	18790755; 16885380		stimulates axonogenesis; activates PAR1 to sensitize TRPV1 on nociceptors; functional polymorphism associated with pain from lumbar disk herniation	27762280; 29896303; 23370084
PDGFRB	expressed in oral SCC CAFs	27128408	blood vessel development		GO:0072359	phosphorylation of PDGFRB is sufficient to cause morphine tolerance; required for survival of neurospheres	22344297; 18243733
PDPN	higher mRNA and protein expression associated with N+ in oral cancer	30396932	exosome associated PDPN promotes angiogenesis and lymphangiogenesis	26893367	GO:0072359	expressed in DRG perineurial fibroblasts & satellite cells, glia cells in the ventral and dorsal horns, and Schwann cells in the ventral and dorsal roots; required in vivo for proper hippocampus-dependent learning and memory functions, physical interaction between podoplanin & NGF	24610964; 27558977
PLOD2	elevated expression associated with advanced stage and N+ oral cancers, reduced survival, protein expression not different between N0 vs. normal tissue	30786814	not reported			not reported
SPARC	increased expression primarily in stroma of oral cancer; stromal expression correlated with N+	18490578; 24396828; 30706473	not reported		GO:0072359	inhibitioin of SPARC reduced neuritogenic effect of retinal ganglion cell conditioned media on DRG neurons in vitro	25816134
STARD13	tumor suppressor activity in breast and other cancers, but required for invasion in colon cancer	24253896	knockout suppressed angiogenesis associated with tumor xenograft	20208559	GO:0072359	not reported
TENM3	not reported in cancer		not reported			promotes homophilic adhesion and neurite outgrowth in vivo, role in development of visual system	17478416	GO: 0048699
TGFBI	poor prognosis in PDAC, suppression inhibited migration; poor prognosis esophageal SCC	30834519; 25448803	not reported		GO:0072359	not reported
THBS1	promotes invasion oral cancer; induces migration	26850833; 12964017	not reported		GO:0072359	role in synaptic re-wiring and neuropathic pain; studies of Thbs1-/- mouse suggest THBS1 is important for peripheral nerve development or nerve repair, decreased nerve density, amount of CGRP in the corneas of older Thbs1−/− mice compared to WT mice of the same age. No change in substance P, suggests THBS1 regulation differs for different types of sensory nerves.	27064281; 30332778
TLL1	cleaves chordin, an inhibitor of bone morphogenetic proteins (BMPs) and potentiates activity of the BMPs; an intronic SNP (rs17047200) is associated with risk for hepatocellular carcinoma, may create shorter splice variants that accelerate hepatic fibrogenesis and carcinogenesis	19723501; 28163062	cleaves the terminal laminin-like globular (LG3) domain of endorepellin pro-angiogenic & neuroprotective factor in brain tissues lacking α2β1 integrin	15591058		increased expression in hippocampus of mice with inceased neurogenesis	16274839
TMEM2	degrades extracellular hyaluronan; promotes invasion & migration, assoociated with metastasis in breast cancer	27328729	not reported		GO:0072359	type II transmembrane domain protein, functional C terminus extracellular when at plasma membrane, degrades hyaluronan (HA); high molecular weight HA inhibits TRPV1 activity, digestion of HA increased nocifensive response to noxious heat in paw model, suggesting TMEM2 could contribute to cancer pain by digestion of HA; regulates embryonic Vegf signaling in zebra fish by digestion of HA (lack of d…	26311398; 28118600; 26058077
TPM1	increased in oral cancer vs. leukoplakia; acts as tumor suppressor, negative correlation with N+; splicing isoforms different effects in GBM cells	19691830; 28182650; 23918370	not reported		GO:0072359	not reported
VEGFC	increased expression in oral cancer is associated with lymphovascular density & lymphatic invasion; higher expression associated with micrometastasis; associated with depth of invasion	17351086; 27417330; 26622791	associated with lymphangiogenesis, angiogenesis & metastasis oral cancer	12901726	GO:0072359	neurotrophic factor for dopaminergic neurons; in zebrafish, expression in dorsal aorta guides axon growth of secondary motor neurons	21767614; 24046321	GO: 0048699
