# Supplementary material for: Oncogenes overexpressed in metastatic oral cancers from patients with pain: potential pain mediators released in exosomes
Source: Sci Rep. 2020 Sep 7;10:14724. doi: 10.1038/s41598-020-71298-y (PMC7477576; doi:10.1038/s41598-020-71298-y)
Supplement: Supplementary file 6 — Supplementary Table S7 [file 41598_2020_71298_MOESM6_ESM.xlsx]

## Sheet: Sheet1
Supplementary Table S7. Neurotrophic factors and axon guidance genes
			N+ vs. Normal			N0 vs. Normal
Gene	baseMean	base mean ≥30	log2FC	padj		log2FC	padj
Neurotrophins
NGF	5	no	2.49	0.0131465		1.48	0.158843
BDNF	10.4	no	-0.6	0.6188		0.24	0.845445
NTF3	2.8	no	-1.31	0.2663		-0.69	0.569212
NTF4	14.7	no	-0.21	0.808802		0.51	0.400808
Glial cell line derived neurotrophic family ligands
ARTN	66.2		2.7	0.00184378		4.13	5.70477e-08
PSPN	17.8	no	-0.33	0.658676		-0.33	0.600669
NRTN	9.2	no	-2.06	0.0201063		-0.79	0.395516
GDNF	11.1	no	0.96	0.420639		0.83	0.455043
GFRA1	47.1		-2.13	0.0298791		-1.36	0.162982
GFRA2	6.5	no	0.14	0.929409		-0.32	0.803881
GFRA3	1.3	no	-0.85	0.545534		-0.09
Semaphorins
SEMA3A	68.6		1.06	0.319893		0.63	0.550015
SEMA3B	71.7		1.91	0.0159918		1.18	0.127957
SEMA3C	602		3.05	1.19859e-07		1.69	0.00220111
SEMA3D	16.6	no	-0.09	0.948409		-0.24	0.82723
SEMA3E	2.1	no	-1.92	0.102124		-1.08	0.402485
SEMA3F	849.3		-1.66	5.05409e-07		-0.96	0.00178558
SEMA3G	39.7		-0.68	0.482618		-0.2	0.844575
SEMA4A	291.7		-1.2	1.59069e-05		-0.65	0.0131917
SEMA4B	2230.8		-0.43	0.345854		0.56	0.124631
SEMA4C	369.2		0.04	0.95376		0.98	0.0122541
SEMA4D	472.4		-1.16	0.0823043		-0.79	0.204839
SEMA4F	67.2		1.75	0.0011641		1.6	0.0010001
SEMA4G	11.2	no	-1.06	0.226198		-0.29	0.761127
SEMA5A	395.2		-0.6	0.572903		-1.21	0.134731
SEMA5B	9.1	no	1.67	0.0734014		1.12	0.225998
SEMA6A	111.7		0.16	0.905244		0.15	0.896079
SEMA6B	57		1.74	0.00298299		1.25	0.0223526
SEMA6C	75.3		-0.41	0.706328		-0.07	0.948909
SEMA6D	35.7		-0.07	0.954528		0.84	0.299646
SEMA7A	144.2		2.14	0.00227544		1.19	0.0848315
PLXNA1	1983.1		1.55	2.84521e-06		1.52	1.71492e-07
PLXNA2	1015.9		-1.55	0.000521207		-0.77	0.0775374
PLXNA3	407.8		0.19	0.835288		1.27	0.0260986
PLXNA4	24.5	no	0.07	0.956314		-0.35	0.726413
PLXNB1	1234.7		-1.16	0.00182684		-0.04	0.947187
PLXNB2	4006.1		-0.02	0.971791		0.2	0.670822
PLXNB3	163.2		0.68	0.481516		2.2	0.00133388
PLXNC1	161.2		0.65	0.383593		-0.14	0.864303
PLXND1	482.7		1.33	0.00515134		0.76	0.0957301
NRP1	636		0.14	0.864571		-0.37	0.550472
NRP2	654.9		1	0.160582		0.44	0.555392
ITGA1	172.9		2.77	2.08e-13		-1.49	9.43054e-05
ITGAV	1528.5		1.25	0.000741191		-0.75	0.0392196
ITGB1	1675.4		0.98	0.0335862		-0.58	0.219074
Ephrin/ Ephrin receptors
EFNA1	473.9		0.73	0.364499		1.3	0.037748
EFNA2	0.5	no	-0.53			-0.12
EFNA3	56.3		-1.41	0.0282844		-0.88	0.148541
EFNA4	55.9		-0.62	0.106081		0.04	0.939872
EFNA5	178.5		-1.53	0.0404377		-0.4	0.632381
EFNB1	1102.6		1.5	0.000493298		1.37	0.000350712
EFNB2	538.6		0.68	0.219807		-0.65	0.182569
EFNB3	21.9	no	-1.71	0.0661958		-0.37	0.732884
EPHA1	590		-1.42	0.00705161		-0.8	0.113692
EPHA10	6	no	-0.47	0.710895		-1.12	0.241094
EPHA2	1776.4		-0.25	0.786982		-0.4	0.588088
EPHA3	31		0.5	0.644895		-0.31	0.760168
EPHA4	270		0.35	0.684508		-0.14	0.864225
EPHA5	1	no	-1.45			-2.47
EPHA6	2.7	no	-1.89	0.092053		-1.44	0.192751
EPHA7	1.5	no	-0.95	0.471755		-0.92	0.454999
EPHA8	0.6	no	0.82			0.98
EPHB1	11.7	no	-0.3	0.762866		-0.91	0.199186
EPHB2	230.2		3.61	1.62719e-06		3.71	6.19902e-08
EPHB3	1085.3		-1.51	0.00184994		-0.17	0.789827
EPHB4	997.6		1.2	0.0246615		0.86	0.0782257
EPHB6	205.8		-2.57	0.000248974		-0.63	0.424831
SLIT/ROBO
SLIT1	2.6	no	0.63	0.615937		0.11	0.938217
SLIT2	60.3		-1.52	0.0574995		-1.28	0.0809396
SLIT3	151.2		-1.05	0.2417		-1.06	0.184922
ROBO1	681.7		0.02	0.986674		0.08	0.930619
ROBO2	71.5		-3.2	0.00106927		-1.41	0.17959
ROBO3	16.1	no	-0.43	0.638476		-0.59	0.429718
ROBO4	75.7		1.29	0.00595627		0.19	0.745974
Netrins & FLRTs						0
NTN1	237.5		0.69	0.359159		-0.53	0.432944
NTN3	1.2	no	0.6	0.684508		1.45
NTN4	116.7		-0.27	0.787484		-0.05	0.961237
NTN5	3.5	no	-0.26	0.860776		0.11	0.937306
NTNG1	0.7	no	0.18			-0.78
NTNG2	11.9	no	1.28	0.136192		0.54	0.551622
UNC5A	3.6	no	2.67	0.0144361		1.55	0.191814
UNC5B	957		-0.57	0.287099		0.51	0.27024
UNC5C	5.7	no	2.59	0.00634999		1.76	0.0666284
UNC5CL	7.1	no	0.1	0.925464		0.06	0.951823
UNC5D	1.2	no	-1.63	0.177929		-1.13
DCC	9.3	no	0.84	0.500499		-1.37	0.191768
FLRT1	1.3	no	-1.65	0.159384		-1.76
FLRT2	501.7		2.08	0.0088266		-0.21	0.842413
FLRT3	231.7		1.4	0.0972689		1.01	0.205316
Teneurins
TENM1	26	no	-1.19	0.32895		1.01	0.38271
TENM2	1763.6		2.6	3.95853e-08		1.68	0.000146134
TENM3	257.1		2.48	5.6157e-05		0.17	0.847384
TENM4	452.1		-0.82	0.212783		-0.33	0.630211
ADGRL1	299.9		-1.18	0.115452		0.48	0.541832
ADGRL2	464.7		-0.75	0.441329		-0.98	0.22658
ADGRL3	37.9		-1.14	0.332087		0.86	0.446435
ADGRL4	40.5		0.46	0.59507		-0.07	0.944331
Repulsive guidance molecule
NEO1	410.4		-0.83	0.0764718		0.17	0.75078
RGMA	237.1		-3.02	2.24749e-06		-0.78	0.260582
RGMB	181.9		-0.01	0.98909		-0.21	0.65117
RGMC		no
VEGFA	1289.6		0.88	0.312589		1.25	0.0780527
