# Supplementary material for: Oncogenes overexpressed in metastatic oral cancers from patients with pain: potential pain mediators released in exosomes
Source: Sci Rep. 2020 Sep 7;10:14724. doi: 10.1038/s41598-020-71298-y (PMC7477576; doi:10.1038/s41598-020-71298-y)
Supplement: Supplementary file 7 — Supplementary Table S8 [file 41598_2020_71298_MOESM7_ESM.xlsx]

## Sheet: Sheet1
Supplementary Table S8. Cellular location of pain and metastasis genes predicted by Exocarta, DeepLoc, SecretomeP and COMPARTMENTS
	Reported in exosomes*	DeepLoc predictions												SecretomeP predictions					COMPARTMENTS predictions
Gene	(Exocarta)	Localization	Type	Nucleus	Cytoplasm	Extracellular	Mitochondrion	Cell membrane	Endoplasmic reticulum	Plastid	Golgi apparatus	Lysosome/Vacuole	Peroxisome	NN-score	Odds	Weighted by prior	Signal peptide predicted by SignalP	Predicted to be secreted secreted	extracellular	plama membrane	endoplasmic reticulum	cytosol	cytoskeleton	Golgi	endosome	nucleus	mitochondrion	lysosome	cytoplasm
ACTN1	4	Cytoplasm	Soluble	0.0854	0.7152	0.0031	0.0029	0.0217	0.02	0.0006	0.0714	0.076	0.0037	0.426	0.834	0.002	-	No	4	4		5	5
APLN	2	Nucleus	Soluble	0.5463	0.0422	0.066	0.115	0.0237	0.007	0.1936	0.0048	0.0013	0.0001	0.827	3.974	0.008	-	Yes	5
ARHGAP29	NR	Cytoplasm	Soluble	0.3929	0.5403	0.0005	0.0028	0.0452	0.0006	0.0002	0.0065	0.0066	0.0042	0.217	0.421	0.001	-	No				5				4
AXL	5	Cell membrane	Membrane	0	0	0.0001	0.0002	0.9995	0.0001	0	0	0.0001	0	0.363	0.678	0.001	signal peptide predicted by SignalP	Yes	5	5
CAV1	4	Endoplasmic reticulum	Membrane	0.0012	0.0001	0.0001	0.0014	0.2625	0.346	0.0002	0.1904	0.1963	0.0017	0.5	1.172	0.002	-	No		5	5			5	5
COL4A1	1	Extracellular	Soluble	0	0	0.7248	0.0012	0.2495	0.0082	0	0.0024	0.0138	0	0.047	0.117	0	signal peptide predicted by SignalP	Yes	5		5
COL4A2	4	Cell membrane	Membrane	0	0.0002	0.205	0.0002	0.7224	0.0001	0	0.0002	0.072	0	0.068	0.159	0	signal peptide predicted by SignalP	Yes	5		5
COL5A3	NR	Extracellular	Soluble	0	0	0.8344	0	0.0727	0.0411	0	0.0053	0.0465	0	0.047	0.117	0	signal peptide predicted by SignalP	Yes	5		5
COL6A1	4	Extracellular	Soluble	0	0	0.7091	0	0.0853	0.1212	0	0.0187	0.0657	0	0.234	0.451	0.001	signal peptide predicted by SignalP	Yes	5		5
COL6A2	4	Extracellular	Soluble	0	0	0.8033	0.0001	0.027	0.1177	0	0.0012	0.0508	0	0.214	0.413	0.001	signal peptide predicted by SignalP	Yes	5		4
COTL1	1	Cytoplasm	Soluble	0.2014	0.6268	0.0016	0.0111	0.0089	0.0097	0.0025	0.0021	0.123	0.0128	0.765	2.965	0.006	-	Yes	4				4			4
DCBLD2	4	Cell membrane	Membrane	0	0	0	0	0.9999	0	0	0	0	0	0.347	0.654	0.001	-	No		5
DKK1	4	Extracellular	Soluble	0	0	0.9999	0	0	0	0	0	0	0	0.952	7.313	0.015	signal peptide predicted by SignalP	Yes	5	5					4
EMB	4	Cell membrane	Membrane	0.0053	0.0056	0.0898	0.045	0.744	0.0342	0.0083	0.029	0.0301	0.0089	0.129	0.268	0.001	signal peptide predicted by SignalP	Yes		5
F2R	4	Cell membrane	Membrane	0	0	0.0001	0.0002	0.9949	0.0016	0	0.0014	0.0017	0	0.406	0.817	0.002	signal peptide predicted by SignalP	Yes	5	5					5
FAP	1	Lysosome/Vacuole	Soluble	0	0.0004	0.3314	0.0006	0.1107	0.0475	0.0003	0.0145	0.4944	0.0001	0.731	2.262	0.005	signal peptide predicted by SignalP	Yes		5
FLRT2	NR	Cell membrane	Membrane	0	0	0	0.0001	0.9883	0.0084	0	0.0017	0.0015	0	0.147	0.301	0.001	signal peptide predicted by SignalP	Yes	5	5
FN1	4	Extracellular	Soluble	0	0	0.9968	0	0.0019	0.0007	0	0.0001	0.0005	0	0.364	0.673	0.001	signal peptide predicted by SignalP	Yes	5		5
FST	1	Extracellular	Soluble	0	0	1	0	0	0	0	0	0	0	0.533	1.168	0.002	signal peptide predicted by SignalP	Yes	5
FSTL1	4	Extracellular	Soluble	0.0746	0.0653	0.4221	0.2195	0.0356	0.1222	0.0005	0.0247	0.0352	0.0003	0.493	1.003	0.002	signal peptide predicted by SignalP	Yes	5		4
GJC1	4	Cell membrane	Membrane	0.0002	0	0	0.0001	0.912	0.0751	0	0.0043	0.0079	0.0002	0.453	0.919	0.002	signal peptide predicted by SignalP	Yes		5	5
INHBA	1	Extracellular	Soluble	0	0	0.968	0	0.0026	0.0288	0	0	0.0005	0	0.814	4.105	0.008	signal peptide predicted by SignalP	Yes	5
ITGA1	4	Cell membrane	Membrane	0	0	0	0.0001	0.9486	0.0116	0	0.003	0.0366	0	0.65	1.703	0.003	signal peptide predicted by SignalP	Yes		5
LAMA4	4	Extracellular	Soluble	0.0453	0.0899	0.3403	0.0436	0.1224	0.0467	0.0668	0.115	0.1277	0.0023	0.399	0.752	0.002	signal peptide predicted by SignalP	Yes	5
LEPREL1	NR	Endoplasmic reticulum	Soluble	0.0001	0.0009	0.0464	0.0005	0.0056	0.9183	0.0003	0.0128	0.0151	0	0.857	4.594	0.009	signal peptide predicted by SignalP	Yes	5		5			5
LGALS1	4	Extracellular	Soluble	0.0278	0.1345	0.7805	0.0486	0.0044	0.0001	0.0016	0.0001	0.0024	0.0001	0.345	0.638	0.001	-	No			5	5				4
LOXL2	4	Extracellular	Soluble	0	0.0007	0.9168	0	0.0683	0.0022	0	0.0011	0.0108	0	0.711	2.171	0.004	signal peptide predicted by SignalP	Yes	5		5					5
MMP1	4	Extracellular	Soluble	0	0.0009	0.8572	0	0.005	0.0644	0	0	0.0725	0	0.637	1.575	0.003	signal peptide predicted by SignalP	Yes	5
PDGFRB	1	Cell membrane	Membrane	0.0004	0.0013	0.0002	0.0007	0.9812	0.0032	0	0.0006	0.0107	0.0018	0.305	0.568	0.001	signal peptide predicted by SignalP	Yes		5				4		5		5
PDPN	NR	Plastid	Membrane	0.0225	0.001	0.0004	0.0944	0.2631	0.1017	0.3052	0.03	0.1496	0.0321	0.296	0.589	0.001	-	No		5		5
PLOD2	1	Extracellular	Soluble	0	0.0005	0.4519	0.0004	0.0066	0.4418	0.0001	0.0005	0.0983	0	0.626	1.56	0.003	signal peptide predicted by SignalP	Yes			5
SPARC	1	Extracellular	Soluble	0	0	0.9991	0	0.0001	0.0008	0	0	0.0001	0	0.942	6.896	0.014	signal peptide predicted by SignalP	Yes
STARD13	NR	Cytoplasm	Soluble	0.2747	0.5169	0.0007	0.0004	0.1802	0.0019	0.0005	0.0139	0.0076	0.003	0.287	0.534	0.001	-	No				5					5
TENM3	5	Cell membrane	Membrane	0.0019	0.0001	0.0018	0.0001	0.907	0.0421	0.0001	0.0122	0.0347	0	0.446	0.879	0.002	-	No		5
TGFBI	3	Extracellular	Soluble	0	0	0.9894	0	0.0001	0.0042	0	0	0.0064	0	0.454	0.877	0.002	signal peptide predicted by SignalP	Yes	5	5				5
THBS1	5	Endoplasmic reticulum	Membrane	0	0.0001	0.2082	0.0001	0.1925	0.4677	0.0001	0.0336	0.0978	0	0.345	0.639	0.001	signal peptide predicted by SignalP	Yes	5	5	4
TLL1	NR	Extracellular	Soluble	0	0.0001	0.9429	0	0.0221	0.0052	0	0.0009	0.0288	0	0.439	0.884	0.002	signal peptide predicted by SignalP	Yes	5
TMEM2	1	Cell membrane	Membrane	0.0035	0.0117	0.1042	0.013	0.5175	0.0357	0.0678	0.0097	0.2317	0.0053	0.55	1.209	0.002	–	No		5		4
TPM1	4	Nucleus	Soluble	0.3542	0.2489	0	0	0.0034	0.0357	0	0.3205	0.0372	0	0.659	1.733	0.003	–	Yes		4		5	5
VEGFC	1	Extracellular	Soluble	0	0.0002	0.9977	0.0001	0.0014	0.0003	0	0	0.0003	0	0.553	1.268	0.003	signal peptide predicted by SignalP	Yes
*	Numbers indicate number of International Society for Extracellular Vesicles minimal experimental requirements met for each gene. NR=not reported
